# Supplementary material for: Anti-thyroglobulin antibody levels post-thyroidectomy and papillary thyroid carcinoma recurrence
Source: BMC Cancer. 2025 Aug 25;25:1371. doi: 10.1186/s12885-025-14709-5 (PMC12376363; doi:10.1186/s12885-025-14709-5)
Supplement: Supplementary file 1 — Supplementary Material 1 [file 12885_2025_14709_MOESM1_ESM.xlsx]

## Sheet: Sheet1
Sex	Age	Operation date	Re-operation	Operation type	Operation	CCND	LND	sampling	Main site	Histology	subtype	Size	multiplicity	margin	capsule	Psammomatous calcification	thyroiditis	Combined pathology	posi CND	total CND	posi LND	total LND	paraEsoLN	Maximal LN_size	PG			CK19	CD56	p27	p53	Thyroglobulin	Ki-67 L.I	Chromogranin	synaptophysin	calcitonin	CEA	galectin 3	BRAF-RFLP	PPARr	Complication	주위장기침범	기타	T4a	T4a기술	Tstage	Nstage	M stage	TNM
1	37	2013-07-12	0	0	1	1	2,4	1	1	0	0	5	2	1	1	1	1	0	11	21	7	101	0	1.2	0						0								1		2			0				0	1
0	47	2006-05-22	0	0	1		1	0	0	0	0	3.5	2		1		1	0	4	9	1	37	0		0																3			1				1
0	67	2010-10-06	0	0	1	1	0	1	0	0	0	12.5	0	1	1	1	0	1	6	8	13	51	0	3	1																			0		3	2	1
0	27	2011-11-16	0	0	1	1	1,4	0	1	0	2	2	0	1	1	1	1	0	6	15	12	43	0	1.9	1						0	40	24						1							3	2	0	1
0	55	2009-12-16	0	0	1	1	1,4	0	1	0	0	3.8	0	1	1	1	1		2	7	8	70									0		2						1					0				0
0	38	2006-06-07	0	0	1		2	1	0	0	0	1.5	2		1		1	0	27	29	9	35	0		0																3			0				0
0	34	2007-08-06	0	0	1		2	1	0	0	0	0.8	2		1		1	0	2	22	1	72	0		1																2			0				0
0	35	2008-08-21	0	0	1		2	1	0	0	0	0.8	1		0		1	1	4	18	14	133	0	2.4	1																							0
0	48	2009-01-07	0	0	1	1	2	1	0	0	0	0.3	2	1	1	1	1	AH	7	7	14	68																						0				0
0	39	2006-02-06	0	0	1		1	1	0	0	0	1.6	0		1		1	0	10	13	8	30	0		0																3			0				0
1	35	2005-02-02	0	0	1		2	0	0	0	2	1.3	1		1		1	0	9	11	17	101	0		0																2			1,5				0
0	36	2004-04-22	0	0	1		1	1	0	0	0	2.5	2		1		1	0	8	8	5	12	0		0																			0				0
0	65	2006-07-19	0	0	1		1	1	1	0	0	1.6	2		1		0	0	5	8	5	24	0		1																2			0				0
1	43	2007-03-05	0	0	1		1	1	0	0	0	1.5	1		1		1	1	2	44	3	3	0		2																2			0				0
0	37	2007-03-22	0	0	1		1	1	0	0	0	3	2		1		1	0	8	10	1	7	0		2																2			0				0
0	26	2007-06-11	0	0	1		1	0	0	0	0	2.5	2		0		1	0	1	1	6	28	0		0																			0				0
1	45	2007-06-18	0	0	1		1	1	1	0	0	0.6	0		0		1	0	9	10	1	37	0		1																2			0				0
0	52	2008-05-29	0	0	1		1	1	1	0	0	1.3	2		1		0	0	14	25	4	53	0		0																3							0
0	33	2010-03-15	0	0	1	1	1	0	1	0	0	1.4	0	0	1	0	1	0	3	5	1	22	0		0						2+		6						1					0		3	2	0
0	53	2010-06-10	0	0	1	1	1	0	0	0	0	0.8	2	1	1	0	1	0	1	11	3	25	0		0																			1		3	2	0
0	55	2010-08-18	0	0	1	1	1	0	0	0	0	1.5	1	1	1	1	1	0	7	10	3	33	2/2	3	0																			2		4	2	0
0	52	2010-10-22	0	0	1	1	1	0	1	0	0	1.3	1	1	1	1	0	0	5	7	13	43	0		0						1+		4											0		3	2	0
0	31	2011-03-17	0	0	1	1	1	0	1	0	2	3.5	2	1	1	1	1	0	3	3	22	49	0	2.2	1																3					3	2	0	1
0	52	2010-01-18	0	0	1	1	2	1	0	0	0	1.3	1	1	1	0	0	0	0	1	27	130	0		0						0		20						1					0		3	2	0
0	67	2012-01-25	0	0	1	1	2,4	0	0	0	0	1	1	0	1	0	1	1	4	6	11	95	1		0						0		17						1					0		3	2	0	4
0	32	2011-05-23	0	0	1	1	1	1	0	0	0	0.8	0	1	0	1	1	0	2	10	16	44	0		0						3		50													1	2	0	1
0	33	2011-06-24	0	0	1	1	1	0	1	0	0	1.1	1	1	1	1	0	0	4	8	14	26	0		0						2		45													3	2	0	1
0	34	2011-07-18	0	0	1	1	1	0	1	0	0	1.1	0	1	1	0	1	0	5	10	7	15	0		1																					3	2	0	1
0	55	2013-02-28	0	0	1	1	2	1	1	0	0	1.8	2	1	1	0	1	1	10	21	26	86	0		0						0		5						1					0				0	3
0	73	2011-10-13	0	0	1	1	1	1	0	0	0	3.5	0	1	1	0	1		6	8	9	78	0		1						0		2						1		3					3	2	0	4
0	53	2012-01-27	0	0	1	1	1	0	0	0	0,1	0.8	2	1	1	1	1	0	1	6	14	34	0		0						1		9											0		3	2	0	4
0	28	2007-06-07	0	0	1		1	1	0	0	0	2.3	0		0		1	0	2	13	9	66	0		0																2			0				0
0	37	2012-03-13	0	0	1	1	1	1	1	0	0	0.9	0	0	0	0	1	0	#	#	12	37	0	0.4	0						1		20						1							1	2	0	4
0	33	2012-04-03	0	0	1	1	1	1	0	0	0	0.6	1	1	0	1	1	3	7	14	3	33	(1/4)		0						0		12						1		2	0				1	2	0	4
0	41	2012-06-04	0	0	1	1	1	0	0	0	0	1.3	0	1	0	1	1	0	3	6	3	39	0	0.9	0						0		11													1	2	0	4
0	40	2012-08-17	0	0	1	1	1	0	0	0	0	2.5	1	1	1	1	1	0	14	27	7	37	1	2.5	0						2		45							0						3	2	0	4
0	38	2012-12-05	0	0	1	1	1	0	1	0	0	0.8	2	1	1	1	0	0	3	3	5	20	0		0						0		10						1							3	2	0	4
0	20	2007-07-05	0	0	1		1	1	0	0	2	1.5	2		1		1	0	7	8	5	31	0		1																2			0				0
0	31	2010-08-09	0	0	1	1	1	0	1	0	1,2	1.6	2	0	1	1	1	0	8	11	4	45	0	2.5	0																			1		4	2	0
0	53	2010-09-02	0	0	1	1	1	1	0	0	0	1.7	2	1	1	0	1	1	3	4	10	36	0	0.5	1						1+		7						1					0		3	2	0
0	66	2010-12-29	0	0	1	1	1	0	0	0	0	0.7	2	1	1	1	1	0	4	11	12	19	2/12	1	0						1+		15											0		3	2	0
0	41	2010-12-31	0	0	1	1	1	1	1	0	0	0.7	0	1	1	0	0	0	0	5	4	33	0	0.2	0																			0		3	2	0
0	39	2013-02-05	0	0	1	1	1	1	1	0	0	0.8	2	0	0	0	1	0	4	11	16	49	0		0						1		27						1					0				0	1
0	43	2004-02-25	0	0	1		0	0	0	0	0	0.7	0		0		1	0	0	6	0	0	0		0																			0				0
0	35	2005-12-27	0	0	1		0	0	0	0	0	2.3	0		1		1	1	2	11	0	0	0		1																			0				0
0	35	2006-09-25	0	0	1		0	0	0	0	0	0.8	1		0		1	0	3	11	0	0	0		0																			0				0
0	55	2012-05-24	0	0	1	1	1	0	1	0	0	2	2	1	1	0	1	1	6	11	7	47	0	2.4	0						1+		13						1							3	2	0	4
0	38	2012-09-11	0	0	1	1	1	0	0	0	0	2.2	2	1	1	1	1	0	8	13	5	32		2.1	1						2+		3						1	1	2	0				3	2	0	4
0	48	2006-10-23	0	0	1		0	0	1	0	0	1.1	2		1		1	0	2	6	0	0	0		1																			0				0
0	71	2013-10-28	0	0	1	1	1	0	0	0,4		4.3	0	1	1	1	1	0	3	14	2	36	0	1.1	0						0								0		2,4			0				0	4
0	41	2006-11-13	0	0	1		0	0	0	0	0	0.5	0		0		1	1	0	10	0	0	0		1																3			0				0
0	52	2006-11-16	0	0	1		0	1	0	0	0	1.2	0		0		1	0	0	15	0	3	0		1																			0				0
0	49	2007-01-08	0	0	1		0	0	1	0	0	1.2	2		1		0	0	1	2	0	0	0		2																			0				0
0	47	2013-11-15	0	0	1	1	1	0	0	0	0	1.7	0	1	1	0	1	0	4	17	9	36	2	1.2	0						0								1					0				0	3
0	30	2011-04-28	0	0	1	1	0	0	1	0	0	0.7	1	1	1	1	1	0	3	7	0	0	0		0						1		5						1		2					3	1	0	1
0	32	2006-10-31	0	0	1		0	0	0	0	0	0.4	2		0		1	0	0	5	0	0	0		0																			0				0
0	32	2007-03-08	0	0	1		0	0	1	0	0	0.8	0		0		1	0	0	4	0	0	0		1																			0				0
0	55	2007-03-19	0	0	1		0	0	1	0	0	1.4	2		0		1	1	0	6	0	0	0		1																2			0				0
0	39	2007-04-10	0	0	1		0	1	1	0	0	0.5	0		0		1	0	0	6	0	11	0		1																			0				0
0	39	2007-08-09	0	0	1		0	0	0	0	0	0.2	0		0		1	0	0	12	0	0	0		0																			0				0
0	46	2007-04-30	0	0	1		0	0	1	0	0	0.6	0		1		1	1	0	1	0	0	0		0																			0				0
0	43	2007-05-14	0	0	1		0	0	1	0	0	1.2	0		1		1	1	4	14	0	0	0		0																2			0				0
0	25	2007-05-28	0	0	1		0	0	0	0	0	0.6	2		0		1	1	1	6	0	0	0		1																			0				0
0	48	2007-05-29	0	0	1		0	0	0	0	0	0.4	2		0		1	1	0	9	0	0	0		0																			0				0
0	33	2007-06-07	0	0	1		0	0	0	0	0	1.3	0		0		1	0	2	7	0	0	0		1																Tracheal tearing 있어 Repair 시행함			0				0
0	31	2007-06-11	0	0	1		0	0	1	0	1	0.8	0		1		1	0	0	7	0	0	0		0																			0				0
0	60	2009-04-16	0	0	1	1	0	0	0	0	0	0.6	2	1	1	1	0	AH	2	8	0	0																						0				0
0	33	2007-07-19	0	0	1		0	0	0	0	8	0.6	2		0		1	0	2	8	0	0	0		0																			0				0
0	59	2007-08-16	0	0	1		0	0	1	0	0	0.3	1		0		1	1	0	5	0	0	0		1																			0				0
0	50	2007-10-25	0	0	1		0	0	0	0	0	0.7	0		0		1	0	0	4	0	0	0		0																			0				0
1	41	2010-02-11	0	0	1	1	0	0	0	0	0	0.5	0	1	1	0	1	Hurthle cell adenoma	6	9	0	0	0		1						1+		20						1					0		3	1	0
0	20	2009-07-31	0	0	1	1	0	0	0	0	2	1.8	1	1	1	1	1	Lymphocytic thyroiditis	13	14	0	0	2/2																					0				0
0	40	2010-08-13	0	0	1	1	0	0	0	0	2	1.1	1	1	1	1	1	0	9	14	0	0	0		0																			0		3	1	0
0	45	2010-07-23	0	0	1	1	0	0	1	0	0	1.1	0	1	1	0	1	0	4	7	0	0	0		0																			0		3	1	0
0	63	2010-09-15	0	0	1	1	0	0	0	0	0	0.3	2	0	0	0	1	1	4	9	0	0	0	1.5	0																			0		1	1	0
0	47	2010-10-04	0	0	1	1	0	0	0	0	0	0.2	0	1	1	0	0	0	0	7	0	0	0		0																			0		3	0	0
0	37	2011-01-03	0	0	1	1	0	0	0	0	0	0.8	2	1	1	0	1	0	6	7	0	0	0	0.3	0						0		10													3	1	0	1
1	61	2011-02-11	0	0	1	1	0	0	1	0	1	0.4	0	0	0	0	0	1	0	5	0	0	0		0			1	0									1								1	0	0	1
0	58	2011-03-02	0	0	1	1	0	0	1	0	0	0.5	0	0	0	0	1	0	0	20	0	0	0		1																					1	0	0	1
0	62	2011-03-28	0	0	1	1	0	0	1	0	0	2.3	0	1	1	1	1	1	2	7	0	0	0	0.4	1						1		14													3	1	0	3
0	54	2012-09-24	0	0	1	1	0	0	0	0	0	1.1	2	1	1	0	1	1	4	12	0	0		0.5	1						0		less than 1						1	0		0				3	1	0	3
0	56	2011-03-18	0	0	1	1	0	0	0	0	0	0.8	2	1	1	0	1	0	1	19	0	0	0	0.5	0																					3	1	0	3
0	44	2012-11-21	0	0	1	1	0	0	0	0	0	0.8	2	1	1	1	1	1	3	14	0	0	0		0														1				; suggestive of bronchogenic cyst			3	1	0	3
0	35	2011-08-22	0	0	1	1	0	0	1	0	0	2	0	1	1	1	1	0	2	2	0	0	0	0.3	1																2					3	1	0	1
0	29	2011-11-09	0	0	1	1	0	0	0	0	0	0.7	0	1	1	1	1		5	5	0	0	0		0						0		13								2					3	1	0	1
0	56	2012-03-06	0	0	1	1	0	0	0	0	0	2	2	0	1	1	0	0	4	5	0	0	0		0						1		8						1							3	1	0	3
0	72	2012-04-04	0	0	1	1	0	0	0	0	0	0.5	0	0	0	0	1	1	0	9	0	0			1						0		8									0				1	0	0	1
0	49	2012-05-07	0	0	1	1	0	1	0	0	0	1	0	1	0	1	1	0	2	11	0	0	0	0.4	0						1+		10													1	1	0	3
0	48	2012-07-26	0	0	1	1	0	0	1	0	0	0.8	2	1	1	0	1	0	1	10	0	0	0	0.1	1						3		30						1							3	1	0	3
0	30	2011-12-14	0	0	1	1	0	0	1	0	0	1.3	0	1	1	1	1	0	9	9	0	0	0	1.3	1						0		8						1							3	1	0	1
1	60	2009-08-20	0	0	1	1	0	0	0	0	0	2.3	0	0	0	0	1	ADH	11	11	0	0																						0				0
0	62	2012-10-08	0	0	1	1	0	1	0	0	0	1.4	2	1	1	1	1	0	3	3	3	42	2	2.1	0						1+		1						1	0						3	2	0	4
0	31	2012-11-29	0	0	1	1	0	0	0	0	0	1.6	2	1	1	0	1	0	9	27	0	0	0		2						1+		30						0				Chronic granulomatous inflammation without necrosis	1		3	1	0	3
0	45	2012-01-02	0	0	1	1	0	0	0	0	0	0.5	0	1	1	0	0	1	0	3	0	0	0		0						0		20											0		3	0	0	3
0	24	2012-10-15	0	2	1	1	0	0	1	0	2	0.8	2	1	1	1	1	1	3	4	0	0	0	0.1	1						0		28						1	0	3					3	1	0	3
0	57	2012-07-17	0	0	1	1	0	0	1	0	2	1.3	2	1	1	1	1	1	7	13	0	0	0	0.6	1						2		50						1							3	1	0	3
1	47	2013-01-04	0	0	1	1	0	1	0	0	0	1.7	0	0	0	0	1	1	0	13	0	0	0		0						0		6											0				0	1
0	53	2013-01-23	0	0	1	1	0	1	1	0	0	2.7	2	1	1	1	1	0	6	8	9	30	0	1.3	0						1		35						1		3			1				0	3
0	59	2013-05-03	0	0	1	1	0	0	0	0	0	1.1	0	1	0	1	1	1	0	6	0	0	0		0						3	90	11						1					0				0	1
0	62	2013-02-19	0	0	1	1	0	1	0	0	2, Sclerosing MUCOEPIDERMOID CARCINOMA	2.5	0	0	0	0	1	1	0	8	0	0	0		0																			0				0	2
0	16	2013-03-27	0	0	1	1	0	1	0	0	0	0.7	0	1	1	1	1	0	0	2	0	0	0	0.3	1						0		21						1	< low level				0				0	1
0	25	2013-04-24	0	0	1	1	0	1	1	0	0	0.7	0	0	1	0	0	1	0	5	0	0	0		0						1		75						1					0				0	1
0	28	2013-05-10	0	0	1	1	0	1	2	0	0	1	2	1	0	0	1	1	3	8	0	0	0	0.2	0						0		18						1	< low level	2			0				0	1
0	53	2013-05-20	0	0	1	1	0	1	0	0	0	0.4	2	1	0	0	1	0	0	3	0	0	0		1																2			0				0	1
0	42	2013-05-29	0	0	1	1	0	0	0	0	0	0.4	0	1	0	0	1	0	0	9	0	0	0/1		0						0								1	< low level				0				0	1
0	41	2013-06-24	0	0	1	1	0	0	1	0	0	0.8	0	1	1	0	1	0	4	14	0	0	0		0						1								0					0				0	1
0	37	2013-08-12	0	0	1	1	0	0	0	0	0	1.3	1	1	1	1	1	0	5	7	0	0	0	0.1	1						0								1					0				0	1
0	42	2013-08-16	0	0	1	1	0	0	0	0	0	0.8	0	1	1	0	1	0	0	13	0	0	0		0						0								1					0				0	1
0	24	2012-12-18	0	2	1	1	0	0	0	0	0	1.2	0	1	0	1	1	0	0	1	0	0	0		0						0		8						0							1	0	0	1
0	54	2013-08-22	0	0	1	1	0	0	0	0	0	1.8	1	0	1	0	1	0	7	15	0	0	0	0.3	1						1								1					0				0	3
0	64	2013-12-13	0	0	1	1	0	0	0	0	0	0.3	0	1	0	0	1	1	0	6	0	0	0		0			0					1					1						0		1	0	0	1
1	63	2013-01-04	0	0	1	1	2,4	0	0	0	0	3	2	1	1	0	1	0	2	12	10	59	0		0						0		17						1					4				0	3
1	59	2011-11-02	0	0	1	1	2,4	0	1	0	9(conventional w focal clear cell and oncocytic	6	2	1	1	0	0	0	2	6	8	48	0	1.9	0						0	20	18						0		2			2		4	2	1	6
1	69	2011-08-03	0	0	1	1	2,4	0	1	0	9(hurthle cell)	5.5	2	1	1	0	0	1	8	8	18	51	0	3.1	1						1	5	0.03						1					1,5		4	2	1	6
0	74	2010-03-10	0	0	1	1	2,4	0	0	0	0	6	0	1	1	1	0	0	1	1	22	59	0		1						0		17						1		3			4		4	2	1
0	64	2012-02-27	0	0	1	1	1,4	0	0	0	0	2.5	0	0	0	0	1		13	18	10	73	2		0						1+		10										transcervical mediastinal LN dissection			2	2	0	4
0	19	2011-08-03	0	0	1	1	2,4	0	1	0	2	3.2	2	1	1	1	0	0	8	9	29	73	0	3.2	0						0	30	0.03						0		3			4		4	2	0	1
1	40	2011-08-24	0	0	1	1	2,4	0	0	0	0	1.5	2	1	1	1	0	1	4	4	27	76	0	7	1						positive(+)	5	5						1		3					3	2	0	1
1	43	2011-10-12	0	0	1	1	2,4	1	1	0	0	1.6	2	1	1	0	1	1	7	10	20	88	0	2.5	0																			5		4	2	0	1
0	47	2011-11-23	0	0	1	1	2,4	0	0	3		1.5	0		1	0	0	0	3	5	6	33	0	1.6	0											1	1				2					3	2	0	4
0	35	2011-12-07	0	0	1	1	2,4	0	1	0	0	2	2	1	1	1	1	0	8	13	16	56	0	1.5	0																					3	2	0	1
1	39	2013-04-26	0	0	1	1	2,4	1	0	0	2	0.9	1	1	0	1	0	1	8	9	6	60	0	1.3	0																2		Mediastinal (2,3)	1				0	1
0	35	2012-09-21	0	0	1	1	2,4	0	0	0	2	2.8	2	1	0	1	1	0	17	18	18	91			0						0		1						0	0	3 , wound infection	2		1		4	2	0	4
0	71	2013-02-27	0	0	1	1	2,4	0	2	0	0	1.8	2	0	0	1	0	1	7	21	25	89	0/3	1.4	0						0		7						0		2		mediastinal (1/1)	2				0	4
1	28	2013-03-28	0	0	1	1	2,4	1	1	0	0	2.1	2	1	1	0	0	0	5	6	7	51	0	2.2	0						1		12						1					4				0	1
1	36	2013-04-05	0	0	1	1	2,4	0	0	0	0	1	0	1	1	1	0	0	14	24	12	65	0	1.3	1						1		12						1		2		Mediasinal (2/7)	0				0	1
0	43	2013-04-19	0	0	1	1	2,4	1	0	0	0	1.6	2	1	1	0	1	0	1	8	7	54	0	5.5	1																			1				0	1
1	45	2013-05-02	0	0	1	1	2,4	0	1	0	0	1.6	0	1	1	1	0	0	13	30	24	114	1	2	1						0	90	15						1		3			0				0	3
0	30	2013-05-27	0	0	1	1	2,4	1	0	0	2	2.5	2	1	1	1	1	0	10	21	13	68	0/4	2.6	0						0								0				Mediastinal (4/5)	1				0	1
1	36	2013-06-21	0	0	1	1	2,4	1	2	0	0	1.2	2	1	1	1	1	0	20	29	9	51	0	1.4	0														1	< low level				0				0	1
1	73	2010-01-06	0	0	1	1	2,4	0	1	0	2	3	0	1	1	1	1	0	4	4	16	47	0		1						2+		27						0					2		4	2	0
1	36	2013-08-02	0	0	1	1	2,4	0	1	0	2	2.3	0	1	1	1	1	0	7	10	32	114	2	2.1	0						1								1		2			0				0	1
0	70	2009-09-24	0	0	1	1	2,4	0	0	0	0	16	0	1	1	0	0	ADH	0	0	10	40	0		0																3			1				0
0	35	2009-10-07	0	0	1	1	2,4	0	1	0	0	3	2	1	1	1	0		11	14	36	78			1														1					0				1
0	34	2012-09-07	0	0	1	1	1,4	0	1	0	0	2.2	0	1	1	1	1	0	2	11	3	36	mediastinal LN (1/2)	1.1	1						0		less than 1							0	2	5(supraclavicular soft tissue)				4	2	0	4
1	40	2012-09-07	0	0	1	1	1,4	0	1	0	0	4	1	1	1	1	0	1	2	4	7	25	mediastinal LN (1/1)		0						0		less than 1						0	0		1,2,4,5(strap m.)		4		4	2	0	4
1	55	2013-01-16	0	0	1	1	1,4	0	0	0	2	1.2	2	1	1	1	0	0	11	5	7	60	(2/3)		0						0		9						1		3			0				0	3
0	68	2004-05-13		0	1		4	0	0	0		1.3	2		1		0	0	4	9	1	2	0		1																			0				0
1	43	2013-03-11	0	0	1	1	1,4	1	1	0	0	1.2	2	1	1	1	1	0	9	11	9	38	2013-02-03	0.5	0						1		6						1					0				0	1
0	23	2013-04-26	0	0	1	1	1,4	1	0	0	0	2.2	0	1	1	1	1	0	10	17	16	39	2013-01-01	1.9	1						0		24						0					1,3				0	1
0	29	2013-05-28	0	0	1	1	1,4	0	1	0	0	1.2	0	1	1	1	0	0	12	16	8	35	0	1.1	0						0								1				Mediastinal (1/1)	0				0	1
1	52	2006-07-12		0	1		1, 4	0	0	0	1	2	0		1		0	0	4	4	13	38	0		0																2			1				0
0	24	2007-03-23		0	1		4	0	0	0		1.2	2		1		0	0	51	76	18	31	0		2																			0				0
0	55	2013-02-15	0	0	1	1	4	1	1	0	0	0.7	0	1	0	0	1	0	1	14	5	40	0	3.4	0						1	10	10						1	0	2			1,5				1	6
0	62	2010-02-03	0	0	1	1	4	0	1	0	0	3.5	0	1	1	1	0	1	0	0	7	91	0		0						1+		9						1		3			5		4	2	1
0	53	2013-04-26	0	0	1	1	4	0	1	0	0	1.4	0	0	0	1	1	0	1	5	0	0	0	0.2	1						0		9						1		3,4		mediastinal (1/8)	0				0	3
1	64	2013-10-18	0	0	1	1	4	0	1	0	0	0.9	2	1	1	1	0	1	0	1	0	0	1	3.1	0						0								1		2			vagus nerve sacrifice				0	3
0	88	2012-04-16	0	0	1	1	2	0	1	5	9 (PTC tall cell variant)	1.6	2	1	1	1	0	2	4	6	19	21	0		0																	1,4(trachea, carotid a., Lt.)		1		4	2	1	6
1	62	2013-05-29	0	0	1	1	2	1	1	0	0	1.8	2	1	1	1	0	1	8	16	8	57	0	1.5	1						0								1		2			0				0	4
0	37	2003-06-18		0	1		2	1	0	0		3	2	1	1		0	0	6	6	11	47	1		0																3,4			0				0
0	29	2004-07-07		0	1		2	1	0	0		2.2	0		0		1	0	12	18	5	97	0		1																2			0				0
0	28	2004-09-08		0	1		2	1	0	0		1.1	0	1	1		0	0	20	23	8	76	0		1																			0				0
0	25	2009-05-14	0	0	1	1	2	1	0	0	2	1.2	0	1	0	1	0		18	42	20	70	2/4		1																			0				0
0	25	2007-04-02		0	1		2	0	2	0	2	0.9	2		1		1	0	11	11	19	58	0		1																3			1				0
0	60	2007-09-17		0	1		2	1	0	0		1.9	2		1		0	1	2	7	5	39	0		1																3			0				0
0	54	2008-01-24		0	1		2	1	0	0		1.5	0		1		0	1	8	23	6	33	0		1																							0
0	46	2008-04-10		0	1		2	1	1	0		1.8	2		1		1	1	11	12	15	77	0		2																3							0
0	19	2008-06-30		0	1		2	1	0	0	2	6	2		1		1	0	41	52	21	140	0		0																							0
1	56	2008-07-03		0	1		2	1	0	0		2	2		1		0	0	0	2	5	61	0		1																wound seroma			1,3				0
0	38	2008-07-15		0	1		2	1	1	0		0.9	1		1		0	0	5	12	10	80	0		0																							0
1	33	2008-10-16		0	1		2	1	0	0		0.7	2		1		0	0	3	12	2	53	0		0																2							0
0	30	2008-11-17		0	1		2	0	2	0		2	2		1		0	0	4	8	4	58	0		0																2							0
0	45	2009-01-05	0	0	1	1	2	1	1	0	0	1.5	2	1	1	1	0		11	16	12	128																						0				0
0	32	2009-01-14	0	0	1	1	2	0	1	0	2	0.7	2		1		0	AH	6	7	13	58																						0				0
0	46	2009-07-15	0	0	1	1	2	0	0	0	0	1.1	2	1	1	1	0	ADH	10	18	11	68	0		1																			0				0
1	21	2009-07-24	0	0	1	1	2	0	0	0	0	3.5	0	0	0	1	0		14	14	33	102																						0				0
1	45	2009-11-25	0	0	1	1	2	0	0	3		1.3	2	1	1	1	0	0	3	4	7	77									0		2			1	1		0					0				0
1	43	2009-12-10	0	0	1	1	2	1	1	0	0	1.3	2	1	1	1	1		3	3	7	29			2						0		7						1					0				0
0	46	2010-01-05	0	0	1	1	2	1	0	0	0	1.5	0	1	1	1	1	1	0	6	3	51	0		0			1	1		1+		25					0	1					0		3	2	0
0	34	2010-01-20	0	0	1	1	2	0	1	0	2	1.7	1	1	1	1	1	0	5	6	12	85	0		0						0		5						1		3			0		3	2	0
0	55	2010-10-18	0	0	1	1	2	0	0	0	0	1.1	2	0	1	0	1	0	3	7	10	77	0	2.5	0																2			0		3	2	0
0	36	2010-12-02	0	0	1	1	2	0	0	0	2	1.5	1	1	1	1	0	0	2	3	13	46	0	1.5	0																			1		4	2	0
0	41	2010-03-15	0	0	1	1	2	0	1	3	0	3	0	0	0	1	0	0	0	4	0	66	0		0											1								0		2	0	0
1	56	2010-03-19	0	0	1	1	2	0	1	0	0	2.7	1	1	1	1	0	0	2	2	11	83	0		1						1+		7						1					0		3	2	0
1	48	2010-04-16	0	0	1	1	2	1	0	0	2	3.5	2	1	1	1	0	0	14	23	15	85	2/11		0						1+		8						0					0		3	2	0
0	77	2010-04-26	0	0	1	1	2	1	1	0	0	1.4	2	1	1	1	0	1	1	1	12	39	0	0.8	1						0.01		0.01						0					0		3	2	0
0	61	2010-05-06	0	0	1	1	2	0	1	3	0	1.2	0	1	0	0	0	1	0	3	0	74	0		0											1	1							0		1	0	0
0	32	2010-08-06	0	0	1	1	2	1	1	0	0	0.6	1	1	1	1	1	1	7	8	10	73	0	0.2	1																			0		3	2	0
0	29	2010-08-24	0	0	1	1	2	0	0	0	2	0.5	0	1	1	1	1	0	9	9	11	57	0	3.3	0																			0		3	2	0
0	78	2010-09-14	0	0	1	1	2	0	1	3	0	1.9	0	0	0		1	1	0	2	2	92	0	0.5	0									1	1	1								0		1	2	0
1	40	2010-09-20	0	0	1	1	2	0	1	0	2	5.5	2	1	1	1	0	0	5	9	22	111	0		0																			0		3	2	0
1	43	2010-10-07	0	0	1	1	2	0	0	0	0	1.3	1	1	1	0	0	0	1	2	5	79	0		1																			1		4	2	0
0	34	2010-11-09	0	0	1	1	2	1	0	0	2	1.1	2	1	1	1	0	0	8	8	14	98	5/5	1.2	0																4			0		3	2	0
0	70	2010-12-23	0	0	1	1	2	0	1	0	2	1.5	2	1	1	1	1	0	6	6	17	60	0	2	1																			1		4	2	0
1	30	2010-12-31	0	0	1	1	2	0	0	0	0	3	1	0	0	1	0	0	1	1	9	49	0		0						0		1								2			0		2	2	0
0	37	2011-01-11	0	0	1	1	2	1	0	0	2	0.7	0	1	0	1	0	1	9	10	13	65	0	0.9	0						1		10						0		2					1	2	0	1
0	32	2011-04-26	0	0	1	1	2	0	1	0	2	1.5	2	1	1	1	1	0	14	15	14	63	0	1.3	0																2					3	2	0	1
0	40	2011-05-19	0	0	1	1	2	1	1	0	0	1.1	0	1	1	1	0	0	10	11	13	62	0	0.5	1																2					3	2	0	1
1	33	2011-05-25	0	0	1	1	2	0	0	0	2	1.4	2	1	1	1	0	0	16	22	15	42	0		0						1		40						0		2					3	2	0	1
0	22	2004-03-08		0	1		2	1	1	0	9. Insular carcinoma	1.5	2		1		0	0	10	15	20	36	0		0																			1				1
0	22	2011-08-08	0	0	1	1	2	1	0	0	2	2.5	0	1	1	1	0	0	9	13	12	58	0	3.2	1						1	60	0.05								3,7					3	2	0	1
0	37	2009-09-02	0	0	1	1	2	1	0	0	2	1.6	2	1	1	1	1		14	16	12	46																						0				0
0	40	2011-09-26	0	0	1	1	2	0	0	0	0	1.1	2	1	1	0	0	1	2	4	7	70	0	1.7	1						0		1						1		2					3	2	0	1
0	52	2011-10-20	0	0	1	1	2	1	0	0	0	1.9	0	1	1	0	1		6	6	7	39	0	0.6	0						0		2						1		2					3	2	0	4
1	51	2011-11-09	0	0	1	1	2	0	1	0	2	1.6	2	1	1	1	1		10	12	19	52	0	3.2	1						0		16						0							3	2	0	4
1	50	2011-12-02	0	0	1	1	2	0	1	0	0	1.2	2	1	1	1	0	0	2	5	3	64	0	0.5	0																2					3	2	0	4
1	22	2011-12-09	0	0	1	1	2	0	1	3	0	2.6	2	0	0	0	0	0	4	11	1	112	0	0.5	0											1	1									2	2	0	4
1	39	2011-12-14	0	0	1	1	2	0	1	0	2	1.8	2	1	1	1	0	0	15	15	33	64	0	1.3	0																2					3	2	0	1
1	40	2012-01-17	0	0	1	1	2	1	0	0	0,1	1	2	1	1	1	0	0	8	8	5	83			1						0		3						1					0		3	2	0	4
0	37	2012-01-18	0	0	1	1	2	0	1	0	0	1.5	2	1	1	1	1	0	12	14	14	85	0	2.5	0						0		5						1					1		3	2	0	4
1	37	2012-04-24	0	0	1	1	2	1	0	0	0	1.2	2	1	1	1	0	0	6	10	14	40	(1/3)		0						0		10						1			0				3	2	0	4
0	31	2013-05-03	0	0	1	1	2	0	0	0	0	0.9	2	1	1	0	0	0	3	8	19	116	0	1.6																	2			1				0	1
0	49	2013-05-06	0	0	1	1	2	0	1	0	0	2.1	2	1	1	1	0	0	0	0	16	100	0	0.9	0						0		23						1					0				0	3
1	38	2012-07-06	0	0	1	1	2	1	0	0	0	0.8	2	1	1	1	1	0	7	12	7	62	1	1.2	0						3		25													3	2	0	4
1	52	2012-10-05	0	0	1	1	2	0	1	0	0	1.4	1	1	1	1	0	0	17	32	14	107	9	2	0						1+		1						1	0	2			1		3	2	0	4
1	52	2012-10-22	0	0	1	1	2	0	1	0	0	1.2	0	1	1	0	1	0	5	7	6	81	0		0						2+		1						0	0				1		3	2	0	4
0	57	2012-11-16	0	0	1	1	2	1	0	0	0	1.9	2	1	1	1	0	1	5	13	5	23	(1/2)		0						1+		5											1		3	2	0	4
0	32	2012-11-19	0	0	1	1	2	1	0	0	2	0.4	0	1	1	1	1	0	11	19	15	67	2/3	0.5	0						0		35						1					1		3	2	0	4
1	32	2012-11-26	0	0	1	1	2	1	0	0	0	1.3	0	1	1	0	0	0	3	6	1	5	0		0						0		1						0		2					3	2	0	4
0	28	2012-12-04	0	0	1	1	2	0	1	0	0	0.6	2	1	1	0	1	0	5	17	2	39	0		0						1+		25						1							3	2	0	4
0	78	2013-01-11	0	0	1	1	2	0	0	0	0	8	2	1	1	1	0	1	2	13	11	86	0	0.5	0						3		45								2			1				0	3
1	35	2013-01-25	0	0	1	1	2	0	1	0	0	3	2	1	1	1	0	1	3	3	10	74	0	3.3	1						0		11											2				0	1
0	29	2007-06-11		0	1		2	1	0	0		1.8	2		1		0	1	8	10	27	92	0		1																			0				0
1	53	2008-03-17		0	1		2	1	2	0		3	2		1		0	0	14	16	9	38	0		0																			2				0
1	49	2013-03-15	0	0	1	1	2	1	1	0	2	1.2	1	1	1	1	1	0	15	38	12	92	0/12	2.8	0						0		3						0					0				0	3
0	31	2013-03-18	0	0	1	1	2	0	1	0	0	1	2	1	0	1	1	0	9	25	12	79	2013-01-11	1.7	0						2+		11						1	< low level				0				0	1
1	34	2013-03-18	0	0	1	1	2	0	1	0	0	2.5	0	1	1	1	0	0	2	2	12	85	0	1.9	0						0		4						1		2			4				0	1
0	36	2013-04-30	0	0	1	1	2	0	0	0	0	1.7	0	1	1	1	1	0	21	23	10	59	0	0.4	1						0		17						0		2			0				0	1
0	52	2013-03-15	0	0	1	1	2	0	0	3		10	2	1	1	0	0	0	0	0	75	98	0	3.3	0																2			1,3				0	4
1	58	2013-06-05	0	0	1	1	2	0	1	3		3.5	0	0	1	0	0	1	8	8	4	85	0	1.2	0																			0				0	4
1	37	2013-06-12	0	0	1	1	2	1	1	0	0	1.6	0	1	1	0	0	0	6	17	9	84	0	1	0						0								1					0				0	1
0	42	2013-08-06	0	0	1	1	2	1	1	0	2	0.7	2	1	1	1	1	0	4	6	8	69	0	0.7	0						0								1		0			0				0	1
0	37	2013-09-26	0	0	1	1	2	0	0	0	0	1	2	1	1	1	1	0	10	14	18	81	0	0.7	2				0		50		0								3			0				0	1
0	37	2013-12-27	0	0	1	1	2	1	1	0	0, 2	1.2	2	1	1	1	1	1	11	15	9	80	0	2.2	0						0								1		2			0		3	2	0	1
1	38	2013-12-27	0	0	1	1	2	0	1	0	0	2	2	1	1	1	0	0	19	22	9	113	4	1	2						0								1					0		3	2	0	1
1	43	2012-09-04	0	1	1	1	1	1	0	0	0	1.3	0	1	1	0	0	0	4	11	6	29			1						1+		1							0		2		1		4	2	0	4
0	69	2003-08-21		0	1		1	1	1	0		1.4	2		1		0	0	0	0	1	51	0		0																			0				0
0	55	2004-02-04		0	1		1	1	1	0		2	0		0		0	1	2	9	2	38	0		1																			1				0
0	32	2004-02-17		0	1		1	1	0	0		2	0		0		1	0	6	19	1	58	0		0																3			0				0
0	48	2004-02-26		0	1		1	0	0	0		1.8	2		1		0	0	7	8	8	40	0		1																			4				0
0	29	2004-03-23		0	1		1	0	1	0		0.6	0		1		1	1	8	8	8	42	0		0																			0				0
0	76	2004-03-25		0	1		1	0	1	2, 5	10	3	2		1		0	1	6	24	11	46	0		0																			0				1
0	30	2004-03-31		0	1		1	0	1	0		0.8	0		1		0	0	2	17	10	48	0		1																			0				0
0	20	2004-04-29		0	1		1	1	1	0		3.7	0		1		0	1	5	10	10	39	0		1																			1				0
1	31	2004-05-20		0	1		1	1	0	0		1.5	1		1		0	1	8	14	6	36	0		1																			0				0
0	37	2004-06-02		0	1		1	1	0	0		2.1	0		0		1	0	5	30	3	31	0		1																			0				0
0	30	2004-06-03		0	1		1	1	0	0		1.1	0		1		0	0	0	1	2	21	0		1																			1				0
0	50	2009-04-09	0	0	1	1	1	1	1	0	0	0.7	0	1	0	0	0		2	14	3	41			1																2			0				0
0	48	2004-07-06		0	1		1	1	0	0		2.2	2		0		0	0	0	2	2	24	0		1																3			0				0
0	51	2004-07-22		0	1		1	0	1	0		2.8	0		1		1	0	8	20	8	38	0		1																3			0				0
0	62	2004-08-26		0	1		1	0	0	0		0.6	1		1		1	1	3	4	20	30	0		0																			0				0
0	71	2004-08-31		0	1		1	0	0	0		1.1	1		0		1	1	3	3	4	26	0		1																			0				0
0	44	2004-09-08		0	1		1	1	0	0		2.5	0		1		1	0	7	8	9	29	0		1																			0				1
0	24	2004-11-23		0	1		1	1	0	0		0.5	1		0		0	0	2	7	1	36	0		0																			0				0
1	35	2005-02-03		0	1		1	1	0	0		1.3	1		1		0	0	5	6	1	5	0		1																			0				0
1	27	2005-02-23		0	1		1	0	1	0		3	0		0		0	0	7	8	9	42	0		0																2			0				0
0	58	2005-03-02		0	1		1	0	1	0		1.5	0		0		1	0	0	15	8	91	0		0																			0				0
0	27	2011-02-22	0	0	1	1	1	1	0	0	0	0.7	0	0	0	0	0	0	3	5	6	45	0	0.7	0						1		38						1							1	2	0	1
0	26	2005-04-25		0	1		1	1	0	0		1.4	0		1		1	0	2	5	5	36	0		0																			0				0
0	64	2005-06-08		0	1		1	1	1	0		2.5	0		1		1	1	0	9	1	59	0		0																3			0				0
1	66	2005-06-09		0	1		1	0	1	0		1.7	1		1		0	1	3	3	17	56	0		0																			0				1
0	50	2005-06-22		0	1		1	1	1	0		0.8	2		1		1	0	6	15	6	39	0		1																2			0				0
1	41	2005-07-13		0	1		1	1	1	0		0.9	1		0		0	0	0	3	3	17	0		1																			0				0
0	49	2005-08-01		0	1		1	1	0	0		2	2		1		0	0	8	11	4	49	0		0																			0				0
0	31	2005-08-04		0	1		1	1	1	0		1.5	0		1		1	0	1	5	5	19	0		1																			0				0
0	50	2005-08-08		0	1		1	1	0	0		1.3	0		1		0	1	3	9	1	26	0		2																			0				0
0	41	2005-09-07		0	1		1	0	1	0	1	1.4	0		0		0	0	7	7	4	45	0		0																4			0				0
0	54	2005-09-14		0	1		1	1	0	0		0.9	0		0		1	0	1	8	2	21	0		0																3			0				0
0	39	2003-04-17		0	1		1	0	1	0		2.7	2	1	1		0	0	2	8	11	24	0		1																2			0				0
0	43	2005-10-20		0	1		1	0	0	0		1.5	0		1		0	0	5	6	9	22	0		0																			0				0
0	36	2005-12-08		0	1		1	0	1	0		2	0		0		0	0	1	1	3	20	0		3																3			0				0
0	29	2011-04-05	0	0	1	1	2	0	0	0	2	1.4	2	1	1	1	1	0	5	15	11	60	0	2.7	1																					3	2	0	1
0	42	2004-06-03		0	1		1	0	0	0		1.4	2		0		0	0	0	0	1	21	0		1																2			1				0
1	59	2006-01-02		0	1		1	0	0	1	11	2.8	0				0	1	1	2	7	19	0		0									0	0			1						0				1
0	36	2006-01-09		0	1		1	1	0	0		2.5	0		1		1	0	11	16	7	39	0		1																			0				0
0	74	2006-01-09		0	1		1	1	2	0		1.8	0		1		0	1	2	2	1	52	0		0																			0				0
0	45	2006-02-13		0	1		1	1	0	0		0.6	2		1		1	0	0	6	1	17	0		1																			0				0
0	29	2006-04-10		0	1		1	1	1	0		2.5	0		1		1	0	7	17	6	35	0		1																			0				0
0	31	2006-04-12		0	1		1	0	1	0		1	2		1		0	0	7	8	3	40	0		1																			0				0
0	37	2006-05-08		0	1		1	0	1	0		2	0		0		0	0	1	2	12	46	0		1																			0				1
0	50	2006-05-16		0	1		1	1	0	0		1.2	2		0		1	0	1	3	2	20	0		0																			0				0
0	60	2005-01-13		0	1		1	1	0	0		1.9	0		1		1	0	0	20	1	32	0		0																2			0				0
0	50	2006-10-09		0	1		1	0	1	0		1.2	2		0		1	0	9	15	9	22	0		0																			0				0
0	46	2006-12-11		0	1		1	1	1	0	2	1.3	2		1		1	0	8	9	10	28	0		0																			0				0
0	46	2006-12-14		0	1		1	1	0	0		1.5	1		1		1	0	6	14	7	20	0		1																			0				0
1	46	2006-12-19		0	1		1	0	1	0		2	0		1		0	0	6	9	4	30	0		0																			0				0
1	52	2005-03-10		0	1		1	0	1	0		0.9	0		0		0	0	1	5	21	45	0		1																3			0				0
1	31	2007-01-30		0	1		1	1	0	0		2.5	2		1		1	0	6	16	5	25	0		1																			0				0
1	35	2007-03-15		0	1		1	0	1	0		0.9	0		1		0	0	5	6	8	39	0		0																			1				0
1	30	2007-03-15		0	1		1	1	1	0		0.7	1		1		0	1	11	11	8	47	0		0																			0				0
0	40	2007-05-07		0	1		1	1	0	0		0.5	1		0		1	0	0	6	1	31	0		1																			0				0
1	65	2007-07-02		0	1		1	1	1	0		0.9	0		1		1	1	5	18	1	1	0		2																2			0				0
0	52	2007-07-02		0	1		1	1	0	0		0.6	2		0		1	0	2	6	7	17	0		0																			0				0
0	67	2007-07-30		0	1		1	1	0	0		1.1	2		1		0	1	2	5	5	37	0		1																			0				0
0	28	2007-08-02		0	1		1	1	1	0		1.8	0		1		0	0	4	5	5	29	0		1																2			0				0
0	35	2007-08-16		0	1		1	1	1	0		0.6	2		0		1	1	3	13	5	34	0		1																			0				0
1	37	2007-09-05		0	1		1	0	0	0		1.2	0		1		0	0	2	14	1	1	0		1																			0				0
1	48	2005-10-13		0	1		1	0	0	0		1.5	2		1		0	0	7	7	11	43	0		0																1,3			1				0
0	33	2007-10-15		0	1		1	0	0	0		0.7	0		1		0	0	4	16	6	27	0		0																			0				0
0	40	2007-10-31		0	1		1	0	1	0		1.1	2		1		1	1	3	10	9	31	0		0																2			0				0
0	68	2007-11-14		0	1		1	1	0	0		7	0		1		0	0	0	0	7	37	0		0																			4				0
0	51	2007-11-21		0	1		1	0	1	0		3	0		1		0	1	4	10	11	73	0		0																			3				0
1	48	2006-09-05		0	1		1	1	0	0		1.3	2		1		0	1	9	9	10	38	0		1																			0				0
0	32	2007-12-27		0	1		1	1	0	0		1.8	0		1		1	0	1	14	2	51	0		0																			0				0
0	37	2008-01-03		0	1		1	1	1	0		1.2	2		1		1	0	8	19	1	1	0		1																							0
1	57	2008-01-16		0	1		1	1	0	0	6	3	0		1		0	0	3	3	14	28	0		1																2							0
0	54	2008-02-11		0	1		1	1	0	0		0.7	2		1		1	1	2	18	1	31	0		2																2							0
0	31	2008-03-13		0	1		1	1	1	0		0.6	2		0		1	0	0	8	1	30	0		1																3			2				0
1	35	2008-03-27		0	1		1	1	0	0		4.5	0		1		0	0	7	8	11	50	0		0																2							0
0	52	2008-03-31		0	1		1	1	0	0		1.8	2		1		1	0	6	12	1	11	0		0																3							0
0	14	2008-05-06		0	1		1	1	0	0		0.5	0		1		0	0	0	3	3	35	0		0																3							0
0	35	2008-05-26		0	1		1	1	1	0		0.5	0		1		0	0	1	9	2	52	0		0																							0
0	36	2008-05-29		0	1		1	0	0	0		1.3	0		1		0	0	5	7	5	32	0		1																2							0
1	50	2008-06-11		0	1		1	1	0	0		1.8	0		1		1	0	1	16	4	40	0		0																3							0
0	31	2008-06-30		0	1		1	1	0	0		1.2	1		0		0	1	8	23	2	31	0		0																							0
0	31	2008-07-02		0	1		1	1	1	0		1.4	0		0		1	0	2	9	1	39	0		0																							0
1	46	2008-07-17		0	1		1	0	0	0		1.8	0		0		0	0	3	8	3	58	0		0																0,2							0
0	27	2008-02-20		0	1		1	0	1	0		2.5	2		0		1	0	26	31	12	47	0		1																2							0
0	49	2008-08-18		0	1		1	1	1	0		1.3	0		1		1	0	1	16	1	3	0		0																							0
0	63	2008-08-28		0	1		1	1	1	0		0.2	0		0		1	1	1	16	7	33	0		0			0										0						0				0
0	49	2008-09-01		0	1		1	1	1	0		1	1		1		0	1	1	5	3	56	0		1																							0
0	53	2008-09-10		0	1		1	1	0	0		1	1		0		0	0	2	5	5	49	0		1																							0
0	62	2008-09-18		0	1		1	1	1	0		1.3	1		0		1	0	4	26	4	58	0		1																3			0				0
1	46	2008-09-24		0	1		1	1	0	0		1.5	0		0		0	0	8	15	5	23	0		1																							0
1	34	2008-10-01		0	1		1	1	0	0		1.7	2		1		0	0	0	2	2	42	0		0																							0
0	47	2008-10-13		0	1		1	1	1	0		0.9	2		1		0	1	0	1	3	33	0		1																3,4							0
1	34	2008-10-16		0	1		1	1	1	0		0.8	2		0		1	0	3	6	1	53	0		1																							0
0	61	2008-10-16		0	1		1	1	0	0		1.7	2		1		0	1	5	7	1	48	0		0																							0
0	30	2011-10-14	0	0	1	1	2	0	0	0	2	0.9	2	1	1	1	1		4	4	22	48	0	2.8	0						0		0											1		4	2	0	1
1	31	2008-10-21		0	1		1	0	0	0		0.8	2		1		0	0	5	5	7	47	0		0																2							0
0	40	2012-11-23	0	0	1	1	2	0	0	0	0	1.3	2	1	1	0	1	0	14	20	16	73	0		1						0		3						1		2			1		3	2	0	4
0	40	2008-11-03		0	1		1	1	1	0		1.2	0		1		1	0	6	20	1	43	0		1																							0
0	22	2011-05-02	0	0	1	1	1	1	0	0	2	1.2	0	1	1	1	1	0	7	12	10	31	0		0						1		25								3					3	2	0	1
0	64	2008-11-05		0	1		1	1	0	0		1.3	2		1		1	0	6	26	3	25	0		0																			0				0
0	35	2008-11-10		0	1		1	1	1	0		0.7	0		1		0	0	5	9	9	30	0		1																2							0
0	50	2008-11-13		0	1		1	1	1	0		3	0		1		1	1	6	32	2	74	0		0																2			1				0
0	54	2008-11-20		0	1		1	1	0	0	0	1.1	2	0	1	0	1	1	0	11	1	46	0		1																2							0
0	35	2008-12-10		0	1		1	0	1	0	0	1	0	1	1	1	0	0	7	14	2	60	0		0																1, infection							0
0	69	2011-01-27	0	0	1	1	1	1	0	UNDIFFERENTAITED	UNDIFFERENTAITED	3.7	0	1	1	0	0	1	0	1	3	21	0	1.2	0						3		86						1					2		4	2	0	4
0	26	2008-12-11		0	1		1	1	1	0	2	1	0	1	1	1	0	0	4	4	9	43	0		0																2							0
0	56	2008-12-11		0	1		1	1	0	0	0	1.1	2	1	1	0	1	0	11	12	13	69	0		1																3							0
0	38	2008-12-24		0	1		1	1	1	0		0.5	0		1		0	0	0	2	1	41	0		0																							0
0	40	2009-01-08	0	0	1	1	1	1	0	0	0	0.6	0	1	1	1	1		5	20	1	44																			3			0				0
0	50	2009-01-12	0	0	1	1	1	1	1	0	0	1.1	0	1	1	0	0	AH	1	2	7	59																						0				0
1	56	2009-01-15	0	0	1	1	1	1	1	0	0	1.2	2	1	1	0	0		0	2	10	37																						0				0
1	52	2009-01-19	0	0	1	1	1	1	1	0	0	1.1	0	1	1	0	0		4	9	8	50			2																4			0				0
0	47	2009-01-19	0	0	1	1	1	0	1	0	0	0.6	0	1	1	0	0	AH	1	7	6	35			1																			0				0
0	49	2009-02-02	0	0	1	1	1	1	0	0	0	1.3	2	1	1	1	0		1	8	6	39			1																3			0				0
0	46	2009-02-23	0	0	1	1	1	1	0	0	0	0.8	0	1	1	1	0		1	7	1	33			1																			0				0
0	43	2009-02-26	0	0	1	1	1	1	0	0	2	1.8	0	1	1	1	1		4	12	8	34			1																			0				0
0	48	2009-03-10	0	0	1	1	1	1	0	0	0	1.8	0	1	1	0	0		16	18	6	71			1																			0				0
0	52	2009-03-23	0	0	1	1	1	0	0	0	0	0.3	0	1	0	0	0		0	6	8	42																						0				0
0	28	2009-03-25	0	0	1	1	1	1	0	0	0	0.9	2	1	1	1	0	AH	18	23	6	20																						0				0
0	62	2011-04-04	0	0	1	1	1	0	0	0	0	0.5	0	1	1	0	1	0	3	6	8	47	0	1.7	0						2		10						1							3	2	0	4
0	35	2009-04-10	0	0	1	1	1	0	0	0	2	1.5	0	1	1	1	1	AH	10	22	7	39	2/9																					0				0
0	28	2009-04-23	0	0	1	1	1	1	1	0	0	1.5	2	1	0	0	1		0	18	2	66																						0				0
0	34	2009-04-30	0	0	1	1	1	0	1	0	0	2.1	2	1	1	1	0		7	8	14	35			1																			0				0
0	40	2009-05-18	0	0	1	1	1	1	0	0	0	1.5	2	1	1	1	0	ADH	4	4	4	33																						0				0
0	62	2009-05-26	0	0	1	1	1	0	1	0	0	1.8	2	1	1	1	0		1	1	8	50			1																			0				0
0	34	2009-05-28	0	0	1	1	1	0	1	0	2	1.7	0	1	0	1	1	Lymphocytic thyroiditis	3	14	2	55			1																			0				0
0	36	2009-06-15	0	0	1	1	1	1	0	0	0	0.9	0	1	0	1	1	Lymphocytic thyroiditis	1	25	1	50	0/14																					0				0
0	28	2012-02-13	0	0	1	1	1	1	0	0	0	1	2	1	1	0	0		3	6	3	33	0		0						0		6											0		3	2	0	4
0	45	2009-06-18	0	0	1	1	1	0	1	0	0	3.9	2	1	1	0	1		2	9	1	40																						0				0
0	58	2009-06-22	0	0	1	1	1	1	0	0	0	1.6	2	1	1	0	0	ADH	5	16	2	38																						0				0
1	41	2009-06-26	0	0	1	1	1	0	0	0	0	0.9	2	1	1	1	1		1	10	7	32																						0				0
0	48	2009-06-30	0	0	1	1	1	0	1	0	0	0.4	2	1	1	0	1		2	6	8	59						1										1						0				0
0	62	2009-07-01	0	0	1	1	1	0	1	0	0	3	2	1	1	0	0		0	1	2	27			2																			1, 5				0
1	20	2009-07-01	0	0	1	1	1	0	0	0	2	1.6	2	1	1	1	1	Lymphocytic thyroiditis ADH	27	35	12	76	0.666667																					0				0
0	45	2009-07-07	0	0	1	1	1	1	0	0	0	1	0	0	0		1	Lymphocytic thyroiditis	0	13	1	49																						0				0
0	27	2009-07-08	0	0	1	1	1	0	0	0	0	0.5	2	0	1	1	1	Lymphocytic thyroiditis	19	31	13	78	0/7		1																			0				0
0	17	2009-07-14	0	0	1	1	1	1	1	0	0	2.7	2	1	1	1	1	Lymphocytic thyroiditis	0	12	4	73																			2			0				0
0	34	2009-07-15	0	0	1	1	1	0	1	0	0	3.5	0	1	1	0	0	0	5	23	10	53			2																			0				0
0	75	2009-07-20	0	0	1	1	1	0	1	0	0	2.5	0	1	1	1	1	Lymphocytic thyroiditis ADH	4	5	3	30																						0				0
0	40	2009-07-22	0	0	1	1	1	0	0	0	0	5	0	1	1	0	0		1	4	3	32						1										1			3			1,5				1
1	37	2009-07-23	0	0	1	1	1	1	0	0	0	0.8	2	1	0	0	0		19	25	7	30						1										1						0				0
1	35	2009-07-24	0	0	1	1	1	0	0	0	0	1.8	2	1	1	1	1	Lymphocytic thyroiditis	6	14	8	40	6/7		1						0		5											0				0
0	21	2009-07-27	0	0	1	1	1	1	0	0	0	3	2	0	1	1	1	Lymphocytic thyroiditis	9	9	10	29			1																			0				0
0	13	2009-07-30	0	0	1	1	1	1	0	0	2	0.6	0	1	1	1	1	Lymphocytic thyroiditis	8	16	3	55			1																			0				0
0	40	2009-07-31	0	0	1	1	1	0	0	0	0	1.8	1	1	0	1	1	Lymphocytic thyroiditis	6	16	4	24			1																			0				0
0	42	2012-03-08	0	0	1	1	1	0	1	0	0	1.5	2	1	1	0	0	0	5	9	4	29	0		1						0		10						1							3	2	0	4
0	27	2009-07-31	0	0	1	1	1	1	1	0	0	1.1	0	1	1	1	0		1	2	1	37			2																			0				0
0	23	2009-08-18	0	0	1	1	1	1	0	0	0	0.8	2	1	1	1	1		0	24	1	28																						0				0
0	63	2009-08-20	0	0	1	1	1	1	2	0	0	1.7	0	1	1	0	0	ADH	0	1	1	29																						0				0
0	44	2009-08-28	0	0	1	1	1	1	1	0	0	1.5	1	1	1	0	1	ADH, Lymphocytic thyroiditis	5	7	6	42																						0				0
0	57	2009-09-01	0	0	1	1	1	0	0	0	0	3.5	2	1	1	0	1	ADH	3	6	9	41						1										0						0				0
0	48	2009-09-02	0	0	1	1	1	0	0	0	0	0.8	2	1	1	1	1		0	14	0	0																						0				0
0	52	2009-09-14	0	0	1	1	1	0	1	0	2	0.8	0	1	1	1	1	Lymphocytic thyroiditis	3	7	5	30																						0				0
0	26	2009-09-16	0	0	1	1	1	0	1	0	0	1.4	0	1	1	1	0	ADH	3	3	7	39		0.8							0		5											0				0
0	42	2009-09-21	0	0	1	1	1	1	1	0	0	1	0	1	0	0	1	Lymphocytic thyroiditis	9	17	6	54		1.2	2																			0				0
0	26	2009-10-28	0	0	1	1	1	0	0	0	2	0.8	1	1	0	1	0	0	6	6	4	13	0		1						1+		20						1		2			0				0
1	42	2009-09-30	0	0	1	1	1	1	1	0	0	2.1	0	0	0	1	0		1	2	1	4		0.1																				0				0
1	28	2009-11-12	0	0	1	1	1	0	1	0	0	0.9	0	1	0	1	0	0	5	5	8	35			1						1+		35						1					0				0
1	41	2009-10-08	0	0	1	1	1	1	1	0	0	3.2	0	1	1	1	0	0	1	4	6	43			1						0		7											0				0
1	46	2012-05-24	0	0	1	1	1	0	0	0	0	1.1	0	1	1	1	1	0	7	11	4	34	0	1.4	1						0		13						1							3	2	0	4
0	34	2009-10-09	0	0	1	1	1	1	0	0	2	1.1	0	1	1	1	1	Lymphocytic thyroiditis	8	20	1	41		1.1							2+		19											1				0
1	35	2009-10-12	0	0	1	1	1	0	1	0	0	0.8	0	1	1	1	1	Lymphocytic thyroiditis	1	4	2	35									0		5											0				0
0	38	2009-10-14	0	0	1	1	1	1	1	0	0	0.6	2	1	0	1	1	Lymphocytic thyroiditis	9	11	9	58		0.7							0		5											0				0
0	56	2009-10-16	0	0	1	1	1	0	0	0	2	1	0	1	1	1	1	0	1	14	6	20			1						0		22						0					0				0
0	50	2009-10-22	0	0	1	1	1	1	0	0	rt:0 , lt:2	1.2	2	1	1	1	0	ADH	9	10	8	44		0.8															1					4				0
0	56	2009-10-23	0	0	1	1	1	0	0	0	0	1.1	1	0	0	1	1	ADH	0	8	5	54			1						0		0						0					0				0
0	60	2009-11-10	0	0	1	1	1	1	1	0	0	1.6	2	1	1	1	1	ADH	17	21	9	56									1+		30						1					0				0
0	38	2009-11-10	0	0	1	1	1	1	0	0	0	0.8	1	1	1	1	0	0	7	10	22	61									0		7						1		3			0				0
1	29	2009-11-12	0	0	1	1	1	1	1	0	0	1.4	1	1	1	1	1	0	7	10	2	68									1+		25						0					0				0
0	47	2009-11-13	0	0	1	1	1	1	0	0	0	1.3	2	1	1	1	0	1	3	10	6	49						1	0		0		7					1	1					0				0
0	52	2009-11-17	0	0	1	1	1	1	1	0	0	1.1	2	1	1	0	0	ADH	2	7	8	28			1						2+		5						1		3			0				0
0	45	2009-11-18	0	0	1	1	1	0	0	0,1	0	0.8	2	1	1	0	0	follicular carcinoma	1	7	6	45									3+		20					1	0	1				0				0
0	45	2009-11-18	0	0	1	1	1	0	0	0	2	1.3	2	1	1	1	1	0	4	12	6	44									1+		5						1					0				0
0	41	2009-11-18	0	0	1	1	1	1	0	0	0	1.5	2	1	1	1	1	ADH	13	15	9	37									1+		25						1		0			0				0
0	62	2009-11-23	0	0	1	1	1	1	0	0	0	0.7	0	1	0	0	0	ADH	2	6	5	17									0		8						1					0				0
0	31	2010-06-15	0	0	1	1	1	0	1	0	0	1.1	0	1	0	1	1	0	2	4	5	53	0	0.8	0																			0		1	2	0
0	34	2009-11-26	0	0	1	1	1	1	1	0	0	0.9	0	1	0	0	1	0	0	16	1	31			2						0		3						0					0				0
0	36	2013-02-05	0	0	1	1	1	0	0	0	0	1.8	2	1	1	0	1	0	0	0	3	23	0		0						0		8						1					0				0	1
0	44	2009-12-01	0	0	1	1	1	0	1	0	2	1.9	0	1	1	1	1		15	26	8	41									3+		18						0					0				0
1	49	2009-12-04	0	0	1	1	1	0	0	0	0	0.4	0	1	1	0	0	0	4	5	2	39	1/2								1+		3						1					0				0
1	42	2009-12-08	0	0	1	1	1	1	1	0	2	2.1	0	1	1	1	0		10	12	3	35									0		7						0					0				0
0	46	2009-12-09	0	0	1	1	1	0	0	0	0	1.5	2	1	1	1	0	0	4	4	1	36																						0				0
1	55	2010-08-23	0	0	1	1	1	0	1	0	0	0.7	1	0	1	1	0	1	3	6	1	46	0	0.6	0																			0		3	2	0
0	35	2013-06-10	0	0	1	1	1	0	0	0	0	1.4	0	1	1	1	1	1	11	21	9	25	0	1.1	0																			0				0	1
0	27	2009-12-15	0	0	1	1	1	0	0	0	0	1.2	0	1	1	1	1		11	23	9	46			1						0		22						0					0				0
0	41	2009-12-15	0	0	1	1	1	1	1	0	0	0.8	2	1	0	1	1		4	6	10	37			1																			0				0
0	51	2009-12-16	0	0	1	1	1	0	1	0	0	0.7	2	1	0	0	0	0	0	1	1	38									0		1						1					0				0
0	36	2009-12-17	0	0	1	1	1	1	0	0	0	1.8	2	1	1	0	0		1	4	2	23			1						0		8						1					0				0
0	38	2009-12-17	0	0	1	1	1	1	1	0	0	0.6	0	1	1	0	1	ADH	0	7	1	19									0		2						1					0				0
0	76	2009-12-18	0	0	1	1	1	1	1	0	0	1.3	1	1	1	0	1	ADH with ossification	1	2	4	34									0		6						1					0				0
0	16	2010-01-05	0	0	1	1	1	0	1	0	0	5.5	0	1	1	1	0	0	10	12	10	57	0		1						0		20						1					0		3	2	0
0	40	2010-01-27	0	0	1	1	1	0	1	0	0	0.5	0	1	1	1	1	0	0	5	5	55	0		1						2+		18						0					0		3	2	0
0	50	2010-02-01	0	0	1	1	1	0	0	0	0	0.5	0	1	0	0	1	0	0	8	0	25	0		0						1+		14						0					0		1	0	0
0	54	2010-02-01	0	0	1	1	1	1	0	0	7	0.7	2	1	1	0	0	1	0	2	2	41	0		0									0	0	0	0		0					0		3	2	0
1	45	2010-02-08	0	0	1	1	1	0	0	0	2	1.8	2	1	1	1	1	0	1	9	3	25	0		0						1+		6						1					0		3	2	0
0	33	2010-02-09	0	0	1	1	1	1	1	0	0	2.4	0	1	0	0	1	0	2	17	1	38	0		0						1+		9						1					0		2	2	0
0	35	2010-02-12	0	0	1	1	1	0	0	0	0	0.5	0	1	1	0	1	1	0	5	1	24	0		0																			0		3	2	0
0	31	2010-02-18	0	0	1	1	1	1	1	0	0	1	0	0	0	0	0	0	0	0	1	32	0		0						3+		35						1					0		3	2	0
0	36	2010-02-24	0	0	1	1	1	0	1	0	2	2.2	1	1	1	1	1	0	2	2	15	31	0		1						1+		9						1					0		3	2	0
0	32	2010-03-08	0	0	1	1	1	0	1	0	0	1.3	0	0	0	0	1	0	0	2	4	23	0		0						0		8						0					0		1	2	0
1	30	2010-03-09	0	0	1	1	1	0	1	0	0	1.1	0	1	1	0	0	0	2	2	6	33	0		1						1+		17						1					0		3	2	0
1	39	2010-03-10	0	0	1	1	1	0	0	0	0	1	0	1	1	1	0	0	7	15	3	25	0/2		1						1+		9						1					0		3	2	0
0	43	2010-03-17	0	0	1	1	1	1	1	0	0	2.2	2	1	1	1	1	0	4	8	5	28	0		1						3+		30						1					0		3	2	0
1	69	2010-03-17	0	0	1	1	1	0	1	0	0	0.6	0	1	1	1	0	1	0	1	4	34	0		0			1	0		2+		5					1	1					0		3	2	0
0	75	2010-03-18	0	0	1	1	1	0	0	0	0	0.8	2	1	1	0	0	1	2	5	1	28	0		0						1+		6						0					1		3	2	0
0	40	2010-03-25	0	0	1	1	1	1	0	0	0	2	0	0	0	1	1	0	0	0	2	59	0		0						3+		6						1		3			0		1	2	0
0	48	2010-03-31	0	0	1	1	1	0	0	0	3	1.6	1	1	0	1	0	0	1	2	3	24	0		0						0		5				0		1					0		1	2	0
0	61	2010-04-07	0	0	1	1	1	0	1	0	0	3	0	0	1	0	0	0	0	1	3	31	0		0						3+		5						1					1		4	2	0
0	27	2010-04-12	0	0	1	1	1	0	0	0	2	1.2	1	1	1	1	0	0	12	15	7	35	1/1		0						1+		12						1					0		3	2	0
0	44	2010-04-16	0	0	1	1	1	0	1	0	0	0.4	1	1	0	1	0	1	0	0	1	12	0		0						1+		5						0					0		1	2	0
0	27	2010-04-20	0	0	1	1	1	1	0	0	1	2.2	0	1	1	1	0	0	0	0	11	45	0		0						1+		19						1					0		3	2	0
0	34	2010-04-21	0	0	1	1	1	0	0	0	2	1.8	0	1	1	1	1	0	7	12	7	39	0		0						1+		15						1					1		4	2	0
0	40	2010-04-23	0	0	1	1	1	0	0	0	0	2.5	0	1	1	0	0	0	0	3	4	17	0		0						0		8						1					0		3	2	0
0	63	2010-04-23	0	0	1	1	1	0	0	0	0	2.3	1	1	1	1	0	1	1	1	9	53	0		0						0		1											1		4	2	0
0	38	2010-04-26	0	0	1	1	1	0	1	0	0	1.5	2	1	1	1	1	0	3	15	5	58	0		0						3+		15						1					0		3	2	0
0	29	2010-04-27	0	0	1	1	1	1	1	0	0	1.8	0	1	1	0	0	0	2	6	5	50	0		0						1+		10						1					0		3	2	0
0	50	2010-04-27	0	0	1	1	1	1	0	0	0	1.5	2	1	1	1	1	0	5	12	2	22	0		0						0		2						1					0		3	2	0
0	40	2010-05-04	0	0	1	1	1	0	0	0	0	0.8	0	1	1	0	1	0	2	13	5	21	0	0.06	1						1+		8						1					0		3	2	0
0	62	2010-05-07	0	0	1	1	1	0	1	0	2	0.5	2	1	0	1	0	1	2	3	4	21	0		0			1			0		3					1	1					0		1	2	0
0	55	2011-01-20	0	0	1	1	1	1	0	0	0	1.1	0	1	0	0	0	0	4	4	3	35	0	0.3	1						1		14						1		2					1	2	0	4
0	31	2010-06-01	0	0	1	1	1	1	0	0	8	2.2	0	1	0	0	1	0	8	8	8	21	0	1	1																			0		2	2	0
0	51	2010-06-09	0	0	1	1	1	0	2	0	0	1.2	0	1	0	1	0	1	0	6	0	32	0		1						1+		2			0	0							0		1	0	0
0	62	2010-06-14	0	0	1	1	1	0	0	0	0	1.2	1	1	1	0	0	1	2	2	8	33	0	0.9	0																			0		3	2	0
0	28	2010-06-16	0	0	1	1	1	0	1	0	2	0.8	1	1	1	1	0	0	5	10	8	38	0	2.2	0																			0		3	2	0
0	66	2010-06-21	0	0	1	1	1	0	1	0	0	0.3	1	1	0	0	1	1	0	8	3	35	0	1.1	0																			0		1	2	0
0	54	2010-06-22	0	0	1	1	1	1	1	0	0	2.1	2	1	1	0	0	0	1	6	4	40	0	0.5	0																			0		3	2	0
0	31	2010-06-28	0	0	1	1	1	0	1	0	0	1.8	1	1	1	1	0	0	3	3	7	41	0	2.2	1																			1		4	2	0
0	28	2010-06-30	0	0	1	1	1	0	0	0	0	0.9	0	1	1	1	1	0	2	10	4	27	0	0.7	0																2			0		3	2	0
0	31	2010-07-07	0	0	1	1	1	1	0	0	0	3.5	0	1	1	0	1	0	1	1	10	31	0	0.8	0						1+		30						1					0		3	2	0
1	55	2011-01-31	0	0	1	1	1	0	0	0	0	1.5	0	1	1	0	0	0	3	7	1	36	0	1.5	1						1		11						1		3					3	2	0	4
1	43	2010-07-22	0	0	1	1	1	0	0	0	0	0.5	2	1	1	1	0	0	3	5	0	22	0	0.3	0																			0		3	1	0
0	33	2010-07-23	0	0	1	1	1	0	1	0	0	0.7	2	1	1	1	1	0	1	9	4	26	(0/6)	1.3	0																2			0		3	2	0
1	36	2010-07-28	0	0	1	1	1	0	1	0	0	1.5	0	1	1	1	0	0	3	3	3	24	0	1.4	0																			0		3	2	0
0	35	2010-08-06	0	0	1	1	1	0	1	0	0	0.8	2	1	1	0	1	1	4	9	2	44	0		0																			0		3	2	0
0	31	2010-08-13	0	0	1	1	1	0	0	0	0	1.8	0	0	1	1	0	0	9	11	8	34	0	1.6	0																			0		3	2	0
0	24	2010-08-23	0	0	1	1	1	0	0	0	0	1.7	0	0	1	1	1	1	2	5	7	40	0	3.8	0																			0		3	2	0
1	52	2010-08-25	0	0	1	1	1	1	0	0	0	0.5	2	0	1	1	0	1	0	1	4	19	0	0.7	0																			2		4	2	0
1	42	2010-08-26	0	0	1	1	1	1	1	0	1	1.6	2	1	1	1	0	0	2	4	6	47	0	0.6	1																3			0		3	2	0
0	30	2010-08-31	0	0	1	1	1	1	0	1	0	1.1	0	0	1	1	1	0	5	11	4	35	0	0.8	0																			0		3	2	0
1	30	2010-09-06	0	0	1	1	1	0	0	0	0	0.5	2	1	1	1	0	0	7	9	4	61	0	0.9	1																			0		3	2	0
0	47	2010-09-06	0	0	1	1	1	0	1	0	0	0.6	2	1	0	0	0	0	1	6	2	58	0	1.1	0																			0		1	2	0
0	31	2010-09-14	0	0	1	1	1	0	0	0	0	0.6	0	0	0	0	1	1	0	19	6	17	0	1.7	0																			0		1	2	0
0	33	2010-09-15	0	0	1	1	1	1	1	0	2	1.3	0	1	1	1	1	0	5	8	8	28	0	0.5	1																3			0		3	2	0
0	56	2010-09-17	0	0	1	1	1	1	0	0	0	1.1	0	1	1	1	1	0	6	11	6	29	0	0.6	0																			0		3	2	0
0	49	2010-10-15	0	0	1	1	1	0	0	0	0	1.3	0	1	1	0	0	0	1	3	3	42	0		0																2			0		3	2	0
0	52	2010-11-01	0	0	1	1	1	0	0	0	0	0.6	0	1	1	0	0	0	0	4	1	23	0	0.7	0						2+		7											0		3	2	0
1	55	2010-11-01	0	0	1	1	1	0	0	0	2	1.6	0	1	1	1	1	0	3	4	5	24	0	1.2	1																			0		3	2	1
0	38	2010-11-03	0	0	1	1	1	0	0	0	0	1.6	0	1	1	0	1	0	4	9	1	24	0		0						1+		3											0		3	2	0
0	27	2010-11-12	0	0	1	1	1	1	0	0	0	2.1	0	1	0	0	1	0	1	1	5	34	0		0																			0		2	2	0
0	44	2010-11-16	0	0	1	1	1	1	0	0	0	1.4	0	1	0	1	1	0	0	14	8	67	0	0.8	1																			0		1	2	0
0	47	2010-11-18	0	0	1	1	1	1	1	0	0	0.5	2	1	0	1	1	0	1	7	1	37	0	0.5	0															Abscess incision and Drainage[2010-12-15]	3			0		1	2	0
1	46	2010-11-30	0	0	1	1	1	0	1	0	0	1.2	2	1	1	1	1	0	6	9	3	27	0	0.4	1																			0		3	2	0
1	34	2010-12-01	0	0	1	1	1	0	1	0	0	0.8	0	1	1	1	0	0	3	4	4	25	0	1.1	1																			0		3	2	0
1	51	2010-12-08	0	0	1	1	1	0	1	0	0	0.7	0	1	1	0	0	0	2	5	5	34	0	1.3	0																2			0		3	2	0
0	58	2010-12-08	0	0	1	1	1	0	0	0	0	1.4	0	1	1	0	0	0	8	13	10	44	0	1.2	1																			0		3	2	0
1	50	2010-12-14	0	0	1	1	1	0	1	0	2	1	0	1	1	1	0	0	2	2	11	29	0	1.5	0																			1		4	2	0
0	32	2010-12-21	0	0	1	1	1	1	1	0	0	1.4	0	1	1	1	0	0	3	5	6	48	0	0.4	0																			1		4	2	0
0	16	2010-12-28	0	0	1	1	1	0	0	0	0	1.5	0	1	1	1	1	0	0	16	2	29	0	2.5	0																3			0		3	2	0
0	21	2010-12-28	0	0	1	1	1	1	0	0	0	2.6	0	1	0	1	0	0	2	7	1	30	0	0.1	0																			0		2	2	0
0	61	2010-12-29	0	0	1	1	1	1	0	0	0	2.8	0	1	1	1	0	0	8	10	8	31	0	0.2	0						1+		1								0,3			0		3	2	0
0	60	2010-12-30	0	0	1	1	1	1	0	0	1	0.8	0	1	1	1	1	0	0	0	1	21	0	1.8	0																			0		3	2	0
0	69	2010-12-30	0	0	1	1	1	0	1	0	1	1	1	1	1	0	0	0	6	10	13	43	0	1.4	1																			0		3	2	0
0	33	2010-12-31	0	0	1	1	1	0	0	0	0	1.8	0	1	1	1	0	0	11	15	15	38	0		0						0		1								3			0		3	2	0
0	36	2011-01-04	0	0	1	1	1	1	0	0	0	0.3	0	1	0	0	1	0	1	21	2	46	0		0																2					1	2	0	1
0	53	2011-01-04	0	0	1	1	1	1	0	0	0	1.3	0	1	1	0	0	0	2	4	4	30	0	0.5	0						3		20						1		3					3	2	0	4
0	44	2011-01-04	0	0	1	1	1	0	1	0	0	1.2	2	1	1	1	1	0	0	13	3	37	0	1.5	0						1		22						1							3	2	0	4
1	42	2011-01-06	0	0	1	1	1	0	1	0	0	2.1	0	1	1	0	0	1	11	12	8	40	0	0.8	1																					3	2	0	1
1	55	2011-01-12	0	0	1	1	1	1	1	0	2	2.2	2	1	1	1	0	0	3	8	14	75	0	2.7	2																2					3	2	0	4
1	35	2011-01-13	0	0	1	1	1	1	0	0	0	0.5	0	1	0	0	0	0	0	3	1	41	0	0.7	2						1		6						1							1	2	0	1
0	37	2011-01-21	0	0	1	1	1	0	0	0	0	0.4	0	1	0	0	0	0	1	1	4	45	0		0						0		30						1							1	2	0	1
0	41	2011-01-25	0	0	1	1	1	0	0	0	1	1.2	1	1	1	1	0	1	4	13	2	20	0	0.7	0																					3	2	0	1
0	26	2011-02-01	0	0	1	1	1	1	0	0	0 ,4	0.7	1	1	1	1	1	0	1	3	3	24	0	0.7	1						1		22						1		0					3	2	0	1
1	47	2011-02-14	0	0	1	1	1	0	0	0	0	1.7	0	1	1	1	0	0	10	18	7	33	0	1.3	1						1		4								2					3	2	0	4
0	53	2011-02-14	0	0	1	1	1	0	1	0	0	1.5	2	1	1	1	0	1	2	3	3	35	0	1.5	1						0		2						1					1,3		4	2	0	4
0	38	2011-02-16	0	0	1	1	1	0	0	0	2	0.5	1	1	1	1	1	0	23	39	7	17	0	1	0																					3	2	0	1
0	36	2011-02-18	0	0	1	1	1	0	0	0	0	1.7	2	1	1	1	1	0	9	16	4	42	0	0.8	1																					3	2	0	1
0	64	2011-02-24	0	0	1	1	1	0	1	0	0	1.1	2	1	1	1	0	1	6	10	4	48	0	1.5	1						1		7						1		2			Lt. IJV invasion		4	2	0	4
0	43	2011-02-28	0	0	1	1	1	0	1	rt:3 , lt:0	0	1.1	2	1	1	0	0	0	2	8	1	57	0	0.15	0											1	1				2					3	2	0	1
0	53	2011-03-09	0	0	1	1	1	1	1	0	0	2.3	2	1	1	1	0	1	6	7	3	32	0	0.5	1																2					3	2	0	4
0	40	2011-03-10	0	0	1	1	1	1	1	0	0	2.2	0	1	1	1	0	0	6	19	6	37	0	0.8	0																					3	2	0	1
0	56	2011-03-11	0	0	1	1	1	1	1	0	0	2	2	1	1	1	1	0	5	12	4	18	0	0.7	2																					3	2	0	4
0	55	2011-03-14	0	0	1	1	1	0	1	0	0	1.5	0	0	0	1	1	1	2	8	3	33	0	1.1	0																					1	2	0	4
0	46	2011-03-15	0	0	1	1	1	1	0	0	0	1	0	1	0	0	1	1	6	14	5	27	0	1.6	1																2					1	2	0	4
1	37	2011-03-15	0	0	1	1	1	0	1	0	rt:1, lt:0	1.3	2	1	0	1	0	1	5	5	5	26	0	0.9	1			1	0									1								1	2	0	1
0	52	2011-03-17	0	0	1	1	1	0	1	0	0	1.5	2	0	1	1	0	1	1	1	1	24	0	0.6	1																2					3	2	0	4
0	50	2011-03-25	0	0	1	1	1	0	1	0	0	1.2	1	1	1	1	1	0	4	9	6	38	0	0.9	1						1		12						1		2					3	2	0	4
0	33	2011-03-30	0	0	1	1	1	1	0	0	0	0.5	2	1	1	0	0	1	0	1	3	55	0	1.1	1																0					3	2	0	1
0	46	2011-03-31	0	0	1	1	1	1	1	0	0	1.5	0	1	0	1	0	0	5	5	1	13	0	0.4	0																2					1	2	0	4
0	63	2011-04-01	0	0	1	1	1	0	0	0	0	3	0	1	1	0	0	1	0	8	5	47	0	1.3	0						1		3						0		2			0		3	2	0	4
0	58	2011-04-07	0	0	1	1	1	1	0	0	0	0.9	1	1	1	0	0	0	0	4	2	30	0	0.9	0																7			0		3	2	0	4
0	45	2011-04-12	0	0	1	1	1	0	0	0	1	9	0	1	1	1	0	0	13	14	9	37	0	2.7	1			1	0		0		5					1	0							3	2	0	4
0	52	2011-04-13	0	0	1	1	1	0	0	0	0	1.5	1	1	1	1	0	1	1	8	2	28	0	1.3	1																2					3	2	0	4
0	45	2011-04-14	0	0	1	1	1	1	0	0	2	1.5	2	1	1	1	0	1	4	15	6	63	1	2	1																2					3	2	0	4
0	26	2011-04-14	0	0	1	1	1	1	1	0	0	1.2	0	0	0	0	0	0	9	9	12	42	0	0.8	1																3					1	2	0	1
0	39	2011-05-03	0	0	1	1	1	1	1	0	0	1.8	1	1	1	0	0	1	3	4	3	18	0	1.1	0						3		25						1		2					3	2	0	1
1	52	2011-05-12	0	0	1	1	1	1	0	0	0	1.5	2	1	1	1	0	0	4	7	3	30	0	0.4	1																3			1,3		4	2	0	4
1	43	2011-05-12	0	0	1	1	1	0	1	0	0	1.2	1	0	1	0	0	1	8	13	4	50	0	1.5	2						2		20						1							3	2	0	1
0	57	2011-05-17	0	0	1	1	1	1	1	0	0	1.6	2	1	0	0	1	0	2	15	1	32	0		0						3		70						1		2					1	2	0	4
0	43	2011-05-17	0	0	1	1	1	1	1	0	0	1	0	1	1	1	1	0	2	4	1	44	0	0.1	0						1		20													3	2	0	1
0	33	2011-05-17	0	0	1	1	1	0	0	0	0	2.6	2	0	0	0	1	0	7	8	4	18	0	1.2	1																2					2	2	0	1
0	29	2011-05-18	0	0	1	1	1	0	1	0	0	1.3	1	1	1	1	0	1	4	7	6	40	0	1.5	0						1		15													3	2	0	1
0	58	2011-05-24	0	0	1	1	1	0	1	0	0	0.4	2	1	1	0	1	1	0	12	3	27	0		1						2		30						1		2			0		3	2	0	4
0	70	2011-05-31	0	0	1	1	1	1	0	0	0	2	2	1	1	0	0	1	4	8	3	36	0		0						2		5													3	2	0	4
0	37	2011-06-02	0	0	1	1	1	0	0	0	0	0.8	2	1	1	1	0	0	1	1	1	24	0		0						1		10						0							3	2	0	1
0	34	2011-06-09	0	0	1	1	1	1	0	0	0	1.7	0	1	0	1	1	0	6	10	2	25	0	0.5	0						1		60						1							1	2	0	1
0	36	2011-06-09	0	0	1	1	1	0	0	0	0	1.5	1	1	1	0	0	1	3	3	6	30	0	0.8	1						1		40						1							3	2	0	1
1	55	2011-06-10	0	0	1	1	1	1	1	0	0	0.9	2	1	1	1	0	0	3	3	3	59	0		0						1		5													3	2	0	4
0	39	2011-06-14	0	0	1	1	1	0	0	0	0	3.2	2	1	1	0	0	0	21	22	16	52	0	2	0						1		5						1							3	2	0	1
0	18	2011-12-28	0	0	1	1	1	0	1	0	2	1.5	2	1	1	1	0	0	10	11	15	49	0	2.3	1																2					3	2	0	1
0	52	2011-06-20	0	0	1	1	1	0	0	0	0	0.8	0	1	1	0	0	0	0	3	5	33	0		0						3		20								2					3	2	0	4
1	31	2011-07-01	0	0	1	1	1	1	1	0	0	0.6	2	1	1	1	0	0	2	4	2	29	0	1.3	0																					3	2	0	1
0	28	2011-07-04	0	0	1	1	1	1	1	0	0	1.8	1	1	1	1	0	0	4	5	1	13	0		0														1		2,4					3	2	0	1
0	50	2011-07-12	0	0	1	1	1	0	1	0	0	1.2	1	1	1	1	0	1	0	0	10	24	0	2.5	0																			1		4	2	0	4
1	79	2012-05-04	0	0	1	1	1	0	1	0	2	3.1	2	1	1	1	0	0	10	12	16	48	0		1						0		55						1							3	2	0	4
0	32	2011-08-08	0	0	1	1	1	0	1	0	0	1.1	0	1	1	0	0	1	6	8	2	20	0	1.8	1						0	20	0.03													3	2	0	1
0	42	2011-08-11	0	0	1	1	1	0	1	0	0	0.4	0	1	1	1	1	0	5	8	3	34	0	1.3	2						0	10	0.03						0		3					3	2	0	1
0	59	2011-08-18	0	0	1	1	1	0	0	0	0	0.8	0	1	1	1	0	0	0	8	2	20	0	0.9	0						1		2						1		2			0		3	2	0	4
1	47	2011-08-18	0	0	1	1	1	0	1	0	0	1.5	0	1	1	1	0	0	0	7	7	30	0	2.3	0																2					3	2	0	4
0	74	2011-08-23	0	0	1	1	1	0	0	0	0	1.1	2	1	0	0	0	1	2	2	1	19	0		0						positive(+)	5	5						1							1	2	0	4
0	51	2011-08-24	0	0	1	1	1	0	1	0	0	1.5	0	1	1	1	0	1	9	10	11	32	0	1.4	0						0	40	3						1					1		4	2	0	4
0	65	2011-08-30	0	0	1	1	1	0	0	0	2	1.2	2	1	1	1	1	0	7	25	8	58	0	2.8	0						0								1					3		4	2	0	4
0	31	2013-01-15	0	0	1	1	1	0	0	0	2	1.5	1	1	1	1	0	0	2	6	10	60	0/2		0						1		6						1		7			4				0	1
0	36	2011-09-07	0	0	1	1	1	0	1	0	0	1.1	0	1	1	0	1	0	9	12	8	27	0	1.1	1						positive(+)	3	1								2					3	2	0	1
0	25	2011-09-09	0	0	1	1	1	1	0	0	0	1.2	0	1	0	1	1	0	7	7	1	21	0	0.25	0						0		2													1	2	0	1
0	39	2011-09-20	0	0	1	1	1	1	0	0	0	1.2	0	1	1	0	0	0	3	7	5	22	0	0.6	1						0	1	2						1		3					3	2	0	1
0	53	2011-09-22	0	0	1	1	1	1	0	0	0	0.5	1	1	0	1	1	0	0	4	3	23	0	0.25	0						1		1						1							1	2	0	4
1	57	2011-09-22	0	0	1	1	1	0	0	0	0	0.6	2	1	1	1	0	0	2	4	1	19	0	1	1																2					3	2	0	4
1	61	2011-09-23	0	0	1	1	1	0	1	0	0	0.9	2	1	1	0	0	0	3	7	3	40	0	1.3	1						0		2						1		2,4					3	2	0	4
1	52	2011-09-23	0	0	1	1	1	0	0	0	0	0.6	1	1	0	0	0	1	2	3	2	18	0	0.8	0						0		1													1	2	0	4
0	55	2011-09-23	0	0	1	1	1	0	0	0	0	0.5	0	1	1	0	0	1	0	1	0	34	0		0						0		1						1							3	0	0	3
1	40	2011-09-26	0	0	1	1	1	0	1	0	0	1	1	1	1	0	0	0	1	6	3	25	0	0.6	1						0		0													3	2	0	1
1	34	2011-09-27	0	0	1	1	1	1	0	0	0	1.4	0	1	1	0	0	0	1	4	1	33	0	0.4	0						0		1						1		2					3	2	0	1
0	39	2011-10-05	0	0	1	1	1	0	1	0	0	1.9	0	1	1	1	0		0	2	3	33	0	0.5	0						0		0													3	2	0	1
0	50	2011-10-10	0	0	1	1	1	0	1	0	0	0.7	0	1	1	1	0	1	0	0	1	20	0	0.7	0						0		0								2					3	2	0	4
0	38	2011-10-10	0	0	1	1	1	1	0	0	0	3	0	1	1	1	0		3	7	3	35	0	0.4	0						0		0								2					3	2	0	1
0	51	2011-10-11	0	0	1	1	1	1	0	0	0	1.1	0	1	1	1	1		0	0	1	45	0	1.3	0						0		0						1		2					3	2	0	4
0	54	2011-10-13	0	0	1	1	1	0	0	0	0	1.1	2	1	1	1	0		0	4	6	35	0	0.7	1						0		0.01						1		1(Vagus nerve injury),2					3	2	0	4
0	36	2011-10-14	0	0	1	1	1	0	0	0	1	0.6	0	1	1	1	0	1	0	0	1	39	0	1.4	1						0		0													3	2	0	1
0	53	2011-10-14	0	0	1	1	1	0	1	0	2	2.8	2	1	1	1	0		6	8	1	44	0	0.8	0																					3	2	0	4
0	29	2011-10-18	0	0	1	1	1	0	0	0	0	1	0	1	1	1	0		3	6	3	24	0	0.6	1						0		0						1							3	2	0	1
1	29	2011-10-20	0	0	1	1	1	0	1	0	0	0.7	1	1	1	1	0		7	8	6	58	0	1.2	1						0		1						1							3	2	0	1
0	43	2011-10-20	0	0	1	1	1	0	1	0	0	1.2	0	1	1	1	0		5	7	4	36	0	1	0						0		0						1		2					3	2	0	1
0	51	2011-10-24	0	0	1	1	1	0	0	0	0	1	2	0	1	1	1		2	7	0	27	0	0.2	1																2					3	1	0	3
0	37	2011-10-24	0	0	1	1	1	0	0	0	0	1.3	0	1	1	0	1		6	11	6	25	0	0.9	1																2					3	2	0	1
0	29	2011-10-25	0	0	1	1	1	0	1	0	0	2.1	2	1	1	1	0	2	1	5	3	60	0	1.2	1			1	0		0		16					0	1		2					3	2	0	1
0	38	2011-10-26	0	0	1	1	1	0	0	0	0	0.8	0	1	1	1	1	0	7	23	6	35	0	0.4	2						0	50	39						1					1		4	2	0	1
1	20	2011-10-26	0	0	1	1	1	0	1	0	2	1.5	2	1	1	0	0		5	5	10	57	0	1.3	0						0		9						1					1		4	2	0	1
0	38	2011-11-01	0	0	1	1	1	1	1	0	0	2	2	0	1	0	1		5	7	2	18	0	1.1	0						0		38						1		3			2		4	2	0	1
1	33	2013-04-04	0	0	1	1	1	1	1	0	9, tall cell variant	0.8	2	1	1	0	0	0	2	3	4	48	0	0.6	0						0		7						1					0				0	1
0	54	2011-11-07	0	0	1	1	1	0	1	0	0	0.9	0	0	1	0	0		1	2	1	25	0	1.2	0						0		20													3	2	0	4
0	30	2011-11-08	0	0	1	1	1	1	1	0	2	1.6	0	1	1	0	1	1	4	9	3	24	0	0.8	0																					3	2	0	1
0	39	2011-11-08	0	0	1	1	1	0	1	0	0	1.3	0	1	1	0	0		1	1	5	21	0	1.1	0						0		3						1		2					3	2	0	1
0	43	2011-11-11	0	0	1	1	1	0	1	0	0	1.6	1	1	1	1	0	0	4	24	7	70	0	1.5	0						0		16						1		4			1		4	2	0	1
0	25	2011-11-14	0	0	1	1	1	0	0	0	0	1.6	0	1	1	0	0		7	10	3	33	0	0.7	1						0		15						1							3	2	0	1
0	28	2013-03-07	0	0	1	1	1	1	0	0	0	1.6	0	1	1	1	0	0	5	9	6	41	0	0.6	0						1		6						1					0				0	1
0	37	2011-11-22	0	0	1	1	1	0	1	0	0	0.7	0	1	1	1	0		2	4	4	37	0	1.4	0			1	1									1			4					3	2	0	1
0	74	2011-11-24	0	0	1	1	1	0	1	0	0	0.9	0	1	0	0	1		0	2	3	21	0	0.4	0			0	1									0			2					1	2	0	4
0	50	2011-11-28	0	0	1	1	1	0	1	0	0	1.4	2	1	1	0	1		0	3	2	32	0	0.8	1						0		28								2			1,5		4	2	0	4
0	54	2011-11-29	0	0	1	1	1	0	1	0	0	0.6	1	1	0	0	1		1	8	3	31	0	0.5	0																					1	2	0	4
0	24	2011-11-30	0	0	1	1	1	1	0	0	0	1.4	0	1	1	1	0	1	7	7	4	28	1	1.1	1						0	80	13											1		4	2	0	1
1	34	2011-12-06	0	0	1	1	1	0	0	0	0	1.2	0	1	0	0	0	0	7	8	8	22	0	13	1						2	80	16						1							1	2	0	1
1	63	2011-12-08	0	0	1	1	1	0	0	0	0	0.9	1	1	1	1	0	1	1	8	2	53	0	1.1	0																3					3	2	0	4
0	28	2011-12-09	0	0	1	1	1	0	1	0	0	1.4	0	1	1	1	0	0	2	2	7	42	0	0.5	0																2					3	2	0	1
0	53	2011-12-23	0	0	1	1	1	0	1	0	0	0.3	0	1	1	1	1	0	4	10	4	30	0	1.4	0																2					3	2	0	4
0	33	2013-04-23	0	0	1	1	1	0	0	3		0.9	2	0	0	0	0	0	1	5	4	24	0	1	0																2			0				0	4
0	31	2011-12-30	0	0	1	1	1	1	0	0	0	0.9	1	1	1	1	1	1	2	8	3	26	0	0.2	0																					3	2	0	1
1	54	2012-01-02	0	0	1	1	1	0	1	0	0	0.2	2	1	1	0	1	0	0	9	1	33	0		0						0		3											Vocal cord palsy: Restylane injection		3	2	0	4
1	40	2012-01-06	0	0	1	1	1	0	1	0	0	0.9	0	1	1	1	0	0	4	6	4	48	0	1.5	0																			0		3	2	0	4
1	38	2012-01-11	0	0	1	1	1	0	1	0	0	1	2	1	1	1	0	0	6	8	3	48	0		0						0		30											0		3	2	0	4
0	36	2012-01-13	0	0	1	1	1	0	1	0	0	0.9	0	1	1	0	0	1	0	10	1	29	0	0.9	0						0		6											0		3	2	0	4
0	59	2012-01-16	0	0	1	1	1	0	1	0	0	1.2	0	1	1	1	1	0	2	13	2	34	0		0						0		25						0		2			1		3	2	0	4
0	30	2012-01-17	0	0	1	1	1	1	1	0	0	0.7	2	1	1	1	1	0	4	12	1	16	0		1						0		13						1					0		3	2	0	4
1	32	2012-01-19	0	0	1	1	1	0	1	0	0	1.3	2	1	1	0	1	0	4	9	9	28	0	1	0						0		10						1					0		3	2	0	4
1	36	2012-02-07	0	0	1	1	1	0	0	0	0	0.7	0	1	1	0	0		1	1	2	65	0		0						0		4						1					0		3	2	0	4
0	33	2012-02-08	0	0	1	1	1	0	0	0	2	2	0	0	0	1	0	1	3	8	2	34	0		0						1+		14											0		2	2	0	4
0	56	2012-02-10	0	0	1	1	1	0	0	0	0	1.6	0	0	0	0	1		2	4	3	34	0		0						0		1											0		1	2	0	4
0	40	2012-02-16	0	0	1	1	1	0	1	0	0	0.8	0	0	1	1	1		4	4	4	17	0		0						2+		7											0		3	2	0	4
0	60	2012-02-16	0	0	1	1	1	0	1	0	0	1.2	1	1	1	1	1	1	4	10	5	28	0		2																3			0		3	2	0	4
0	58	2012-02-17	0	0	1	1	1	0	0	0	0	0.3	1	1	0	1	1	1	0	14	0	43	0		0						0		16											0		1	0	0	1
1	51	2012-02-17	0	0	1	1	1	0	1	0	0	1.4	2	0	1	1	0		1	5	2	31	0	0.5	1																			1		3	2	0	4
0	53	2012-02-20	0	0	1	1	1	1	1	0	0	0.5	2	1	1	0	0	1	2	2	2	24	0	0.3	0						1+		12											0		3	2	0	4
0	43	2012-02-20	0	0	1	1	1	1	1	0	0	0.5	0	1	1	0	0	1	0	2	1	36	0	0.25	0						0		5											0		3	2	0	4
0	38	2012-02-22	0	0	1	1	1	1	1	0	0	1.1	0	0	0	1	1		3	19	4	55	0	0.4	0						0		8						1					0		1	2	0	4
0	50	2012-02-28	0	0	1	1	1	0	0	0	0	0.5	1	0	0	1	1		2	16	0	34	0		3			1	1		1+		8					1	1							1	1	0	3
0	57	2012-03-19	0	0	1	1	1	0	0	0	0	0.6	0	0	0	1	1	1	3	7	3	51	1		0																					1	2	0	4
0	80	2012-03-20	0	0	1	1	1	0	1	0	0	0.4	0	1	0	0	0	1	2	3	2	30	0		1						0		13						0							1	2	0	4
0	41	2012-03-21	0	0	1	1	1	0	0	0	0	2	2	1	1	0	1	1	8	15	7	39	1		1						0		6								3					3	2	0	4
0	53	2012-03-21	0	0	1	1	1	0	0	0	0	2	2	1	1	1	0	0	10	14	2	10	1		0						0		8													3	2	0	4
0	31	2012-04-02	0	0	1	1	1	0	0	0	0	0.6	0	0	1	1	1	1	6	17	8	37	(0/1)		1						0		6									0				3	2	0	4
0	32	2012-04-09	0	0	1	1	1	1	0	0	0	1.5	2	0	1	0	1	1	2	18	1	45	(2/11)		0						0		13									0				3	2	0	4
0	29	2012-04-09	0	0	1	1	1	0	0	0	0	1.5	1	1	1	0	0	0	5	21	3	41	(1/10)		0						0		4									0				3	2	0	4
1	31	2012-04-12	0	0	1	1	1	0	0	0	0	1.8	2	1	1	1	0	0	6	6	3	42			0						1+		12									0				3	2	0	4
0	45	2012-04-13	0	0	1	1	1	0	0	0	0	1.7	2	1	1	1	0	0	6	7	4	21		1.2	0						0		14									1,2		4		4	2	0	4
0	33	2012-04-13	0	0	1	1	1	0	1	0	0	5	2	1	1	0	0	0	9	12	20	71			0						1+		16						1		3	0				3	2	0	4
0	30	2012-04-23	0	0	1	1	1	0	0	0	0	0.6	2	1	1	1	1	0	0	19	2	39			0						1+		12									0				3	2	0	4
0	39	2012-04-26	0	0	1	1	1	0	0	0	0	1.8	2	1	1	0	0	0	4	11	0	39	(1/2)		1						2+		16						1			5(strap m.)				4	1	0	3
0	36	2012-04-26	0	0	1	1	1	0	0	0	0	2.1	2	1	1	1	0	0	12	14	6	32	(3/5)		0						3+		56						1			2,4		1		4	2	0	4
0	35	2012-04-27	0	0	1	1	1	0	1	0	0	0.5	2	1	0	1	1	0	0	18	3	41		0.8	0						3+		13						0			0				1	2	0	4
0	49	2012-05-02	0	0	1	1	1	1	1	0	0	1.3	2	0	1	0	0	1	0	2	0	0	0		1						2+		22													3	0	0	3
0	29	2012-05-03	0	0	1	1	1	1	1	0	0	1	2	1	1	1	1	0	4	10	8	55	0	1.2	0						1+		19													3	2	0	4
1	23	2012-05-04	0	0	1	1	1	0	1	0	0	1.3	1	1	1	1	0	0	6	7	6	43	0		1						1+		1						0		3					3	2	0	4
0	33	2012-05-07	0	0	1	1	1	0	1	0	0	1.2	2	1	1	1	1	0	4	15	2	34	0		0						1+		22													3	2	0	4
0	33	2012-05-10	0	0	1	1	1	1	1	0	2	0.5	1	1	0	1	1	0	7	12	4	23	0	0.8	0						0		21						0							1	2	0	4
0	67	2012-05-10	0	0	1	1	1	0	0	0	0	0.6	0	1	1	0	0	0	0	5	2	25	0	0.5	0						0		7						1		3					3	2	0	4
0	50	2012-05-15	0	0	1	1	1	1	1	0	0	1.3	0	1	1	0	0	0	3	7	1	32	0	0.1	1						0		8						1							3	2	0	4
0	45	2012-05-16	0	0	1	1	1	0	0	0	0	2	0	1	1	0	0	0	12	16	5	43	6	1.3	1						0		4													3	2	0	4
1	43	2012-05-18	0	0	1	1	1	1	1	0	0	0.7	2	1	1	0	0	1	1	6	0	20	0		0						2+		11										propillactic IJND, LN(-)			3	1	0	3
0	48	2012-05-22	0	0	1	1	1	0	0	0	0	0.5	0	1	1	1	0	1	0	6	0	0	0		1						1+		12						1					1		3	0	0	3
0	54	2012-05-29	0	0	1	1	1	1	1	0	0	1	0	1	1	1	1	1	11	17	6	29	0	0.5	1						1+		26						1							3	2	0	4
0	75	2012-05-30	0	0	1	1	1	0	1	0	0	2.4	0	1	0	0	0	0	0	0	0	27	0		0						0		1								3		propillactic IJND--> LN (-)			2	0	0	2
1	38	2012-05-31	0	0	1	1	1	0	1	0	0	0.7	0	1	1	0	0	0	6	7	5	39	0	1.2	1						1+		10						1							3	2	0	4
0	45	2012-06-01	0	0	1	1	1	1	0	0	0	2.1	0	1	1	1	1	0	5	21	1	11	5/20		1						1+		23													3	2	0	4
1	50	2012-06-01	0	0	1	1	1	1	1	0	0	0.7	2	1	0	1	1	0	6	11	8	28	0	0.8	0						1+		10						0							1	2	0	4
1	42	2012-06-08	0	0	1	1	1	0	0	0	0	1	1	1	1	1	1	0	6	12	5	41	0	1.4	0						1+		16													3	2	0	4
1	31	2012-06-08	0	0	1	1	1	1	1	0	0	2.8	0	1	1	1	0	0	6	8	3	31	0	0.5	1						1+		14						1		3					3	2	0	4
0	57	2012-06-11	0	0	1	1	1	1	0	0	0	0.5	0	1	0	1	1	1	1	15	3	56	0/2	0.7	0						0		1													1	2	0	4
0	28	2012-06-18	0	0	1	1	1	1	0	0	2	0.7	2	1	1	1	0	0	1	10	6	28	0/2	1	0						1+		16													3	2	0	4
0	51	2012-06-18	0	0	1	1	1	1	1	0	0	1.3	1	1	1	0	0	1	1	4	3	20	0	0.3	0						2+		19													3	2	0	4
0	56	2012-06-19	0	0	1	1	1	1	1	0	4	3	2	0	0	1	1	1	1	7	2	29	0	0.8	1						1+		10						1							2	2	0	4
0	45	2012-06-20	0	0	1	1	1	1	0	0	0	2.2	2	1	1	1	1	0	1	18	4	31	0/5	1.3	0						3+		45													3	2	0	4
0	34	2012-06-20	0	0	1	1	1	0	0	0	0	0.7	0	1	1	1	0	0	3	5	2	40	0	0.4	1						2+		30						1							3	2	0	4
0	29	2012-06-25	0	0	1	1	1	1	1	0	0	2.2	1	0	1	1	0	0	19	22	4	26	0	1	0						1+		32													3	2	0	4
0	53	2012-06-25	0	0	1	1	1	1	0	0	0	0.7	2	1	1	1	1	0	4	8	0	40	1/1	1.6	0						2+		17						1							3	1	0	3
0	41	2012-07-02	0	0	1	1	1	1	1	0	1	0.15	0	1	0	0	1	0	0	19	2	32	0	2	0						0		27													1	2	0	4
0	46	2012-07-05	0	0	1	1	1	0	1	0	0	1	0	1	1	1	1	0	4	8	8	27	0	0.9	0						1		10						0							3	2	0	4
0	49	2012-07-05	0	0	1	1	1	1	0	0	0	2	0	1	1	1	0	1	1	4	3	35	0	0.2	0						1		50						1							3	2	0	4
0	41	2012-07-09	0	0	1	1	1	1	0	0	0	0.9	2	1	1	0	0	1	1	6	2	25	0	0.2	1						1		35						1		3	1		4		3	2	0	4
0	41	2012-07-10	0	0	1	1	1	0	0	0	0	1.2	2	1	1	0	0	0	6	7	3	27	0	1	1						0		1											phrenic vagus nerve saving		3	2	0	4
0	29	2012-07-23	0	0	1	1	1	1	0	0	0	1.1	0	1	1	1	1	0	9	18	8	48	1	0.6	0						1		50								3					3	2	0	4
0	28	2012-07-23	0	0	1	1	1	1	1	0	0	0.9	1	1	1	1	0	0	12	18	7	47	0	0.5	0						2		50						1							3	2	0	4
1	69	2012-07-24	0	0	1	1	1	0	1	0	0	2	1	1	1	1	0	0	2	2	2	46	1		1						0		1						1							3	2	0	4
0	53	2012-07-27	0	0	1	1	1	0	0	0	0	1.3	1	1	1	1	0	0	0	5	2	35	0		1																					3	2	0	4
0	60	2012-08-03	0	0	1	1	1	0	0	0	0	1.1	2	1	0	0	0	1	2	3	1	27	0	1.1	0						2		15													1	2	0	4
1	45	2012-08-08	0	0	1	1	1	0	0	0	0	0.7	2	1	1	1	1	0	0	12	4	17	0	1.2	0						2		2							0						3	2	0	4
1	44	2012-08-16	0	0	1	1	1	1	0	0	0	3.9	2	1	1	1	0	0	0	5	3	25	0	0.1	0						1		15						1	0						3	2	0	4
0	41	2012-08-21	0	0	1	1	1	1	0	0	0	2.8	2	1	1	1	0	0	0	0	10	17	0	0.9	0						3		30						1	0						3	2	0	4
0	43	2012-08-30	0	0	1	1	1	0	1	0	0	2.2	2	1	0	1	1	0	1	4	7	33	0	1.1	0						1		0							0						2	2	0	4
0	48	2012-09-03	0	0	1	1	1	0	1	3	0	1.2	0	0	0	0	1	0	0	6	0	41			0											1	1					0				1	0	0	1
0	58	2012-09-06	0	0	1	1	1	0	0	0	0	0.9	0	1	0	0	1	1	5	14	1	32	(2/3)	1.9	0						0		less than 1						0	0		0				1	2	0	4
0	47	2012-09-12	0	0	1	1	1	0	1	0	0	0.5	0	1	1	1	0	1	1	2	6	22		1	1						0		less than 1						1	0	2	0				3	2	0	4
0	44	2012-09-12	0	0	1	1	1	0	0	0	0	0.7	0	1	0	1	0	0	7	11	1	48	0/2	1.9	0						0		less than 1						0	0		0				1	2	0	4
0	66	2012-09-14	0	0	1	1	1	0	0	0	0	0.8	2	1	1	1	0	0	0	1	4	31			1						0		2						1	0	Op site infection	0				3	2	0	4
1	35	2012-09-17	0	0	1	1	1	0	0	0	0	0.3	1	1	0	1	0	0	3	6	2	37		0.7	1																	0				1	2	0	4
0	39	2012-09-18	0	0	1	1	1	1	1	0	6	2.9	0	1	0	0	0	1	0	1	3	29		0.2	0						0		2							0	2	0				1	2	0	4
0	31	2012-09-19	0	0	1	1	1	0	1	0	0	0.8	1	1	1	1	0	1	1	4	1	27		1.1	1						1+		2						1	0		0				3	2	0	4
0	40	2012-09-25	0	0	1	1	1	0	1	0	0	2.8	2	1	1	1	0	1	4	10	9	27	0/3	1.5	0						1+		less than 1						1	0	2	2,4,5(strap m.)		1		4	2	0	4
0	52	2012-10-09	0	0	1	1	1	0	0	0	0	1.2	1	1	1	1	1	0	3	15	9	44	0	1.5	0						0		8						1	0						3	2	0	4
1	28	2012-10-09	0	0	1	1	1	1	0	0	0	2.1	0	0	0	1	0	0	5	16	2	44	1	0.4	0						2+		8						1	0						2	2	0	4
0	46	2012-10-12	0	0	1	1	1	1	0	0	0	1.5	2	1	1	1	1	1	3	12	2	48	0	1.1	0						0		2						1	0		2		1		3	2	0	4
0	50	2012-10-15	0	0	1	1	1	0	0	0	0	0.9	0	1	1	1	1	0	4	12	6	36	0	0.6	0						0		44						1	0						3	2	0	4
0	42	2012-10-16	0	0	1	1	1	0	1	0	0	1.3	0	1	0	1	1	0	8	21	7	29	0	0.8	0						1+		25						1	0						1	2	0	4
0	65	2012-10-24	0	0	1	1	1	1	1	0	0	1.3	2	1	1	1	1	0	4	6	3	28	0	0.7	0						0		14						1	0						3	2	0	4
0	29	2012-10-29	0	0	1	1	1	0	0	0	0	2.4	1	0	1	1	0	0	14	21	11	36	2		0						0		1						0	0						3	2	0	4
0	32	2012-10-30	0	0	1	1	1	1	1	0	0	2.5	1	1	1	0	0	3	7	7	3	34	0		0						0		10						1	0						3	2	0	4
0	36	2012-11-05	0	0	1	1	1	0	1	0	0	0.6	2	1	1	1	1	0	2	3	6	39	0	1.9	0																					3	2	0	4
0	32	2012-11-06	0	0	1	1	1	1	1	0	0	1.2	0	1	1	1	1	0	3	6	1	27	0	0.1	0														1							3	2	0	4
0	28	2012-11-20	0	0	1	1	1	0	1	0	2	0.8	1	1	1	1	0	0	11	12	5	19	0		1						0		8						1							3	2	0	4
1	53	2012-11-20	0	0	1	1	1	1	1	0	0	1.1	0	1	1	1	0	0	1	9	5	52	0		0						0		3						1							3	2	0	4
0	41	2012-11-21	0	0	1	1	1	0	0	0	0	1.3	2	1	1	1	0	0	4	5	12	42	1/3		0						0		4						1							3	2	0	4
0	41	2012-11-23	0	0	1	1	1	0	1	0	0	1.5	2	1	1	1	0	0	7	7	8	24	0		0						0		5						0		4			1		3	2	0	4
1	30	2012-11-28	0	0	1	1	1	0	1	0	0	2	0	1	1	1	1	0	0	2	10	37	0		0						1+		40						1							3	2	0	4
0	53	2012-12-14	0	0	1	1	1	1	0	0	0	0.5	2	1	1	1	1	0	0	10	2	34	0		0														1							3	2	0	4
0	31	2012-12-17	0	0	1	1	1	1	0	0	0	1.7	0	1	1	1	1	0	1	2	17	36	0	0.8	0						1+		25						1							3	2	0	4
1	59	2013-01-02	0	0	1	1	1	1	1	0	0	1.5	1	1	1	1	1	1	9	16	13	44	0	1	1						0		11						1					0				0	3
0	25	2013-01-07	0	0	1	1	1	0	1	0	0	4	2	0	0	1	1	0	13	18	8	42	0	0.6	1						0		8						1					0				0	1
1	41	2013-01-10	0	0	1	1	1	0	1	0	0	0.7	0	1	1	1	0	1	1	5	2	28	0	0.8	2						0		3						1				1. Status post thyroidectomy	1				0	1
1	34	2013-01-11	0	0	1	1	1	0	0	0	2	1.2	2	1	1	1	0	0	2	2	6	34	0	1.8	0						1		8						1					0				0	1
0	39	2013-01-15	0	0	1	1	1	0	1	0	0	1.2	0	1	1	1	0	0	8	11	9	33	0	0.4	1						1		8						1		2			0				0	1
0	35	2013-01-16	0	0	1	1	1	1	1	0	0	1	2	1	0	1	1	1	1	7	3	29	0	2	0						0		26						1					0				0	1
0	35	2013-01-17	0	0	1	1	1	0	1	0	0	1	2	1	0	1	1	1	5	27	3	36	0/10	0.8	1						0		12						1					0				0	1
0	35	2013-01-17	0	0	1	1	1	1	0	0	0	1.1	1	1	1	0	1	0	2	10	2	32	0	0.2	1						1		15						0		3			0				0	1
M	23	2014-07-04		0	1		1	1	0	0	0	2.5	0	1	1	1	0	0	7	9	1	34	1	1.65	0																0			0				0
0	55	2013-01-17	0	0	1	1	1	1	1	0	0	2.8	0	1	1	1	1	0	4	6	6	34	0	0.3	0						1		14						1					1				0	4
0	53	2013-01-18	0	0	1	1	1	0	0	0	0	1.2	1	1	1	1	0	1	4	13	5	34	0		1						0		4						1		3			0				0	4
1	56	2013-01-21	0	0	1	1	1	0	1	3		1.3	0	1	1	0	1	0	0	6	9	34	0	0.6	0																			0				0	4
0	66	2013-01-24	0	0	1	1	1	1	0	0	0	0.7	2	1	1	0	0	0	0	1	3	30	0	0.3	0						1		9						1					0				0	4
1	20	2013-01-25	0	0	1	1	1	1	1	0	0	4.2	0	1	1	1	0	0	0	1	9	36	0	0.8	1																			0				0	1
1	46	2013-01-28	0	0	1	1	1	1	1	0	0	1.7	2	1	1	0	0	1	6	7	4	36	0	2	0						0		12						1					0				0	4
0	62	2013-01-31	0	0	1	1	1	1	1	0	0	1.7	2	1	1	0	1	0	1	6	3	27	0	1.5	0																3			0				0	4
1	39	2013-02-01	0	0	1	1	1	0	0	0	0	1.5	2	1	1	0	0	0	7	13	9	50	0	1	1						3	20	4						1	0				0				0	1
0	48	2013-02-04	0	0	1	1	1	1	1	0	0	0.6	2	1	0	0	1	0	0	2	2	34	0	0.2	0						0		8						1					0				0	4
0	28	2013-02-06	0	0	1	1	1	1	2	0	0	1.2	2	1	0	1	1	0	4	7	2	30	(2/2)	0.3	1						1		3						1					0				0	1
0	54	2013-02-13	0	0	1	1	1	1	1	0	0	1.5	2	1	1	0	0	0	1	11	2	27	0	0.3	0						1		24						1					0				0	4
0	36	2013-02-14	0	0	1	1	1	0	0	0	0	2.3	2	0	1	1	1	0	0	12	2	57	0/6	1.1	1																			0				0	1
0	59	2013-02-18	0	0	1	1	1	0	1	0	0	0.5	0	1	1	0	0	1	0	8	6	40	0	1	0						0		9						1					0				0	4
1	49	2013-02-19	0	0	1	1	1	0	0	0	0	0.5	0	1	0	1	0	1	0	4	1	34	0		1						0		9						1					0				0	4
0	34	2013-02-19	0	0	1	1	1	1	1	0	0	2	0	1	0	1	1	0	2	5	6	31	0	0.6	0						2+		6						1					0				0	1
0	54	2013-03-06	0	0	1	1	1	0	1	0	0	2.3	0	1	1	0	0	1	4	9	5	53	0	0.6	0						0		8						1					0				0	4
1	44	2013-03-07	0	0	1	1	1	0	0	0	0	0.4	0	1	0	0	0	1	1	9	1	50	0	1.2	0						0		2						1					1,3				0	1
1	41	2013-03-07	0	0	1	1	1	0	0	0	0	0.7	1	1	1	1	0	0	4	4	6	62	0	0.9	2						1		3						1		2			0				0	1
0	62	2013-03-11	0	0	1	1	1	1	0	0	0	0.9	0	1	0	1	1	0	9	12	8	46	0	1.2	0						1		8						1					0				0	4
1	49	2011-06-17	0	0	1	1	1	0	0	0	0	1.5	0	1	1	0	0	1	7	10	1	34	0	4.5	0						2		10						1							3	2	0	4
0	14	2013-03-18	0	0	1	1	1	1	2	0	0	1.2	0	1	1	1	0	0	0	15	6	82	0/6	1.9	2						0		4						0		2			shaving thyroid cartilage				0	1
1	29	2013-03-19	0	0	1	1	1	0	1	0	0	0.9	1	1	0	1	0	0	8	17	4	28	0	1	0						1		18						1	< low level	2			0				0	1
0	55	2013-03-20	0	0	1	1	1	0	1	0	0	1.5	2	1	1	1	1	1	2	11	3	19	0	0.7	0						0		38						1	< low level				2				0	4
0	48	2013-03-28	0	0	1	1	1	1	1	0	0	1.5	2	1	1	1	0	0	2	5	3	22	0/2	2.1	0						2+		6						1		2,4			0				0	4
0	66	2013-04-02	0	0	1	1	1	0	0	0	0	1.8	2	1	1	1	0	0	3	65	0	0	0	0.7	1						0		0						1		3			4				0	3
0	74	2013-04-18	0	0	1	1	1	0	0	0	0	1.5	1	1	1	1	1	1	0	5	2	23	0	1.2	0						1		5						1		2			0				0	4
0	41	2013-04-19	0	0	1	1	1	0	0	0	0	0.7	2	1	1	1	1	0	15	18	14	64	0	1.5	1						0		10						1		4			1				0	1
1	40	2013-04-19	0	0	1	1	1	1	0	0	0	0.7	0	1	1	0	0	0	3	8	2	31	0	0.7	1						0		9						1					0				0	1
1	54	2011-12-06	0	0	1	1	1	0	1	0	0	0.7	2	1	1	0	0	1	0	4	3	27	0	1	1			1	0									1			2					3	2	0	4
0	31	2013-04-23	0	0	1	1	1	1	1	0	0	1	0	1	1	1	0	0	7	13	2	40	0	0.5	1						0		12						1					1				0	1
0	58	2013-04-25	0	0	1	1	1	1	0	0	0	0.9	0	1	1	1	0	1	0	11	1	26	0	0.3	0						1		9						1					0				0	4
1	23	2013-04-25	0	0	1	1	1	1	0	0	0	2.3	1	1	1	0	0	0	6	8	4	33	0	0.5	2						0		10						1		2			0				0	1
0	33	2013-07-29	0	0	1	1	1	0	1	0	0	4.5	2	1	1	1	0	1	15	15	13	64	0	2.9	1																2			0				0	1
0	56	2013-05-02	0	0	1	1	1	0	0	0	0,1	1.8	1	1	1	1	0	0	1	4	1	37	0/1	1	0						0		5						1	< low level				0				0	4
0	27	2013-01-17	0	0	1	1	1	0	0	0	2	1.3	0	1	1	1	1	1	18	21	7	48	0	0.6	0						0		10						1					0				0	1
0	30	2013-05-08	0	0	1	1	1	0	0	0	0	0.7	0	1	1	1	1	1	1	6	3	25	0	1	0						1		8						1	< low level				0				0	1
1	52	2013-05-08	0	0	1	1	1	0	1	0	0	1.5	2	1	1	1	1	0	7	10	3	37	0	0.6	0						0		22						1	< low level				3				0	4
0	36	2013-05-09	0	0	1	1	1	0	0	0	0	0.5	0	1	1	0	1	1	0	24	1	41	0	1.1	0																2			0				0	1
1	32	2013-05-15	0	0	1	1	1	0	1	0	0	1.4	0	1	1	1	1	0	3	17	19	80	0	1	0						0		25						1					0				0	1
0	20	2013-05-20	0	0	1	1	1	0	1	0	0	2.2	0	1	1	0	1	1	16	19	3	40	0	1.1	1																			0				0	1
1	36	2013-05-24	0	0	1	1	1	0	1	0	0	0.8	0	1	0	0	0	0	1	2	6	17	0	0.6	0						1								1		2			0				0	1
0	66	2013-05-24	0	0	1	1	1	0	0	0	0	0.9	2	1	1	1	0	1	0	3	1	26	0	0.3	0						2+								1		3			0				0	4
1	43	2013-05-28	0	0	1	1	1	1	1	0	0	1.8	2	1	1	1	0	1	0	4	2	38	0	0.1	0						0								1					0				0	1
0	38	2013-05-30	0	0	1	1	1	1	0	0	1	0.8	2	0	1	0	0	1	1	7	9	54	0	1.2	0						0	80							0					0				0	1
0	39	2013-06-04	0	0	1	1	1	1	1	0	0	1.6	1	1	1	0	0	0	0	3	1	34	0	0.5	0						0								1		3			0				0	1
0	67	2013-06-07	0	0	1	1	1	1	0	0	0	1.1	2	1	1	0	0	1	3	7	0	31	0	0.1	0						0								1					0				0	3
1	65	2013-06-11	0	0	1	1	1	0	0	0	0	1.7	1	1	1	1	0	1	2	6	19	41	0	1.5	1						0								1					0				0	3
0	43	2013-06-11	0	0	1	1	1	0	0	0	0	2.1	2	1	1	0	1	0	6	17	8	43	0	0.3	0						2+								1					0				0	1
1	49	2013-03-22	0	0	1	1	1	1	0	rt:4 , lt:0	insular , 1	4	2	0	1	0	0	0	4	7	3	20	0	1.9	1						0		19						0		2			0				0	4
0	51	2013-05-10	0	0	1	1	1	0	1	0	9, Columnar cell variant	2	0	1	1	1	1	0	3	4	3	16	0	1	0						0		13								3			1,5				0	4
0	71	2013-06-12	0	0	1	1	1	1	0	0	0	2.5	0	1	1	1	0	1	2	3	5	42	0	1.1	0						0								1					2				0	4
0	34	2013-06-17	0	0	1	1	1	0	1	0	0	1	2	1	1	1	1	0	8	22	0	0	0	1.4	0						0								1					0				0	1
1	19	2013-06-17	0	0	1	1	1	0	0	0	0	2.2	0	1	1	0	0	0	7	8	8	51	0	0.6	0						0													0				0	1
0	24	2013-06-18	0	0	1	1	1	1	0	0	2	1	2	1	1	1	1	0	5	7	11	48	0	1.5	0						0										2			1,3				0	1
1	22	2013-06-18	0	0	1	1	1	1	0	0	0	1.1	0	1	1	0	0	1	2	25	1	54	1	0.5	2					0	0	50							1					4				0	1
0	51	2013-06-18	0	0	1	1	1	1	1	0	0	1.1	1	1	1	1	0	0	3	9	2	25	0	1	1						3								1	< low level				0				0	4
1	40	2009-03-23	0	0	1	1	1	1	0	0	conventional with massive squamous morule formation	1.6	0	0	0	1	0		2	5	2	47			1																			0				0
0	36	2013-06-24	0	0	1	1	1	0	0	0	0	1.1	0	1	1	1	1	0	5	5	6	31	0	1	0																			0				0	1
0	30	2013-06-27	0	0	1	1	1	1	1	0	0	1.2	0	1	0	1	1	0	1	14	1	42	0	0.1	0						3								1	< low level	2			0				0	1
0	39	2013-07-04	0	0	1	1	1	1	0	0	rt:0, lt:1	1.5	2	1	1	0	1	1	0	12	0	43	0		0			1	0	0	0	50						1	1					0				0	1
0	51	2013-07-08	0	0	1	1	1	0	1	0	0	1	0	1	1	1	0	adh	3	5	4	37	0	0.8	2						0								1					0				0	4
0	68	2013-07-09	0	0	1	1	1	0	0	3		2.5	0	0	0				0	5	0	29	0		0																			0				0	2
0	78	2013-07-15	0	0	1	1	1	1	1	0	0	1.3	1	1	1	1	0	1	0	1	5	29	0	1.3	0																			0				0	4
0	26	2013-07-15	0	0	1	1	1	0	0	0	0	1.5	1	1	1	1	1	0	8	20	5	36	0	1.4	1																			0				0	1
1	51	2006-09-28		0	1		1	1	0	0		1.8	2		1		0	1	7	8	1	27	0		1																			0				0
0	44	2013-07-30	0	0	1	1	1	0	0	0	0	1.2	0	1	1	0	0	1	4	8	6	30	0	1	0						1								1					0				0	1
0	49	2013-08-05	0	0	1	1	1	1	0	0	0	0.9	0	1	0	1	1	0	2	12	14	37	0	0.8	0						0								1					0				0	4
0	64	2013-08-13	0	0	1	1	1	1	0	0	0,1	2	2	1	1	1	0	1	1	3	1	11	0	0.9	0						0								0		2			0				0	4
0	32	2013-08-16	0	0	1	1	1	0	0	0	2	1.6	2	1	1	1	1	0	23	26	6	41	0	1.2	0						0								1					0				0	1
0	39	2013-11-25	0	0	1	1	1	0	1	0	0	1.2	1	1	1	1	1	1	3	5	11	37	0	1.3	1						1								1		3			1		3	2	0	1
1	45	2013-08-19	0	0	1	1	1	1	0	0	0	0.3	2	1	0	0	0	1	1	9	2	62	1	0.1	0						0								1					0				0	4
1	28	2013-08-28	0	0	1	1	1	0	1	0	0	1.3	2	1	1	1	0	0	6	14	4	72	0	0.9	0						0								1		4			0				0	1
1	23	2013-09-03	0	0	1	1	1	1	0	0	0	1.5	0	0	0	1	0	0	2	2	4	51	0	0.3	0				0		30		1											0				0	1
1	41	2013-09-06	0	0	1	1	1	1	0	0	0	0.7	0	1	0	0	0	1	3	4	5	29	2	0.5	0				0		5		0											0				0	1
0	36	2013-09-06	0	0	1	1	1	0	0	0	1	4	0	1	1	0	0	1	10	10	11	51	0	1	0			1							focal loss			focal						0				0	1
0	41	2013-09-09	0	0	1	1	1	1	1	0	0	1	0	1	1	1	1	0	1	13	3	27	0	0.06	0			1	1		30				focal loss			0						0				0	1
0	48	2010-04-09	0	0	1	1	1	0	0	0	0	4.5	0	0	1	0	0	0	5	8	7	36	0		2						1+		23						1					1		4	2	0
1	62	2013-09-11	0	0	1	1	1	0	0	0	0	2.7	2	1	1	0	0	2	3	11	12	42		1.5	0				0		50													0		follicular ca 와 공존		0	3
0	36	2013-09-13	0	0	1	1	1	1	1	0	0	1.2	2	1	1	1	0	1	6	9	1	24	0	0.4	0						0								1		2			0				0	1
0	26	2013-09-16	0	0	1	1	1	1	1	0	0	1.8	0	1	1	1	0	0	7	7	9	27	0	0.5	0						0								0					0				0	1
1	49	2013-09-24	0	0	1	1	1	0	0	0	0	1.2	0	1	1	1	0	0	2	13	3	34	2	0.9	1				0		70		1								2,7			1				0	4
0	38	2013-09-25	0	0	1	1	1	0	0	0	0	0.6	2	1	1	1	0	1	0	7	2	27	0	0.8	0				0		20		0											0				0	1
1	44	2013-09-30	0	0	1	1	1	0	0	0	0	1.1	0	0	1	0	0	1	5	12	1	43	0	1	0						0								1		2			0				0	1
0	49	2013-09-30	0	0	1	1	1	0	1	0	0	1.8	0	1	1	0	1	0	2	6	2	37	0	0.5	0						0								1					0				0	4
0	65	2011-03-08	0	0	1	1	1	1	0	0	0	2.4	0	1	1	0	1	0	0	10	2	32	0	0.7	1														1					0		3	2	0	4
1	35	2013-10-01	0	0	1	1	1	1	0	0	0	1.7	0	1	1	1	1	0	3	3	5	37	0	1.2	1						0								1					0				0	1
0	26	2013-10-02	0	0	1	1	1	0	0	0	0	0.7	0	1	1	0	1	0	3	10	6	17	0	0.9	0						0								1					0				0	1
1	26	2013-10-02	0	0	1	1	1	1	0	0	0	1.5	0	0	0	0	0	0	3	4	3	31	0	0.8	0						0								1		2			0				0	1
0	42	2013-10-04	0	0	1	1	1	0	0	0	0	1.1	1	1	0	1	0	1(ADH)	8	8	6	39	2	0.7	0						0								1		2			0				0	1
0	71	2013-10-04	0	0	1	1	1	1	0	0	0	1.5	1	1	1	1	1	0	3	18	8	22	0	1.7	1						0								1					0				0	4
0	36	2013-10-07	0	0	1	1	1	0	0	0	0	0.7	0	1	1	1	0	1(ADH)	0	6	5	39	0	0.5	0						1								0					0				0	1
0	31	2013-10-11	0	0	1	1	1	1	1	0	0	0.6	2	1	1	1	0	0	2	4	6	33	0	1	0						0								1					0				0	1
0	40	2013-10-14	0	0	1	1	1	1	0	0	2	2	0	1	1	1	1	0	3	9	2	49	0	1.5	0						0								0		2			0				0	1
0	37	2013-10-15	0	0	1	1	1	0	1	0	0	0.8	0	1	1	0	1	0	2	19	0	38	0	0.2	0						0								1		4			0				0	1
0	45	2013-10-15	0	0	1	1	1	0	1	0	0	1.6	1	1	1	1	0	0	1	9	7	29	0	1	0						0								1		2			0				0	3
0	36	2013-10-15	0	0	1	1	1	1	0	0	0	3.5	0	0	0	0	1	0	0	8	4	25	0	1.4	1						0								1					0				0	1
0	42	2013-10-16	0	0	1	1	1	1	1	0	0	0.8	0	1	1	0	0	0	2	5	1	44	0	0.5	0						1								1					0				0	1
0	52	2013-10-21	0	0	1	1	1	0	1	0	0	3.7	2	0	1	1	0	1	6	9	1	34	0	1.6	0						1								1					0				0	4
1	53	2013-10-22	0	0	1	1	1	0	0	0	0	1.8	2	1	1	1	0	1	9	9	3	26	0	0.9	1						0								1		3			0				0	4
1	46	2013-10-28	0	0	1	1	1	0	0	0	0	0.4	0	0	0	1	0	1	4	6	1	26	0	0.5	0						0								0					0				0	4
0	35	2013-10-29	0	0	1	1	1	0	1	0	1	0.8	0	1	1	1	0	0	3	9	4	55	0	2.3	0						0								0		2			0				0	1
0	38	2013-10-30	0	0	1	1	1	0	0	0	0	1.2	0	1	1	1	1	1	7	10	12	48	0	3.3	0						1								0		2			1				0	1
1	40	2013-11-01	0	0	1	1	1	0	1	0	0	2.5	0	1	1	1	0	0	1	2	5	40	0	1.6	0						0								0					4				0	1
1	45	2013-11-04	0	0	1	1	1	1	0	0	0	0.8	0	1	1	1	0	0	3	5	2	19	0	0.2	1						0								1					0				0	4
1	42	2013-11-12	0	0	1	1	1	0	0	0	0	1	0	1	1	0	0	0	0	2	1	34	0	0.3	0						0								0		3			0				0	1
0	49	2013-11-18	0	0	1	1	1	0	1	0	2	1.1	2	1	1	1	1	2	7	11	10	56	0	0.5	1						0								1		2			0		3	2	0	3
0	47	2013-11-18	0	0	1	1	1	1	1	0	0	1.2	0	1	1	1	1	1	0	8	3	23	0	0.2	2						0								0					0		3	2	0	4
0	60	2013-11-26	0	0	1	1	1	0	0	0	0	0.3	0	1	1	0	0	0	0	9	0	22	0		1						1								1		2			0		3	0	0	3
0	38	2013-11-27	0	0	1	1	1	0	1	0	0	1.3	0	1	1	0	0	0	13	23	16	41	0	0.9	0						0								1		3			0		3	2	0	1
0	32	2013-11-28	0	0	1	1	1	0	1	0	2	3.5	2	1	1	1	1	2	27	28	21	46	0	1.4	0						0								0		4			0		3	2	0	1
1	40	2013-12-02	0	0	1	1	1	0	1	0	0	0.9	0	1	1	1	0	0	3	4	1	42	0	2	1						0								1					0		3	2	0	1
1	32	2013-12-05	0	0	1	1	1	0	0	0	0	1.2	2	1	1	0	0	0	9	14	4	50	0	0.8	1						1								1		2			0		3	2	0	1
0	25	2013-12-06	0	0	1	1	1	0	1	0	2	0.8	0	1	1	1	0	0	8	12	8	59	0	2.4	0						1								1		2			1		4	2	0	1
1	34	2013-12-09	0	0	1	1	1	0	0	0	0	0.5	0	1	0	1	0	1	2	4	1	32	0	0.8	0			1	1		0							0	1					0		3	2	0	1
0	33	2013-12-09	0	0	1	1	1	0	1	0	0, 1	1.4	2	1	1	1	1	1	8	17	10	47	0	1.8	0			1	0		1							0	0		2			0		3	2	0	1
0	27	2013-12-10	0	0	1	1	1	1	1	0	2	1.4	0	1	1	1	1	0	7	16	1	17	0	0.6	0						1								0					0		3	2	0	1
0	51	2013-12-11	0	0	1	1	1	0	0	0	1	0.3	0	0	0	1	0	1	0	14	0	35	0		0					0	0	50							0		1			1		1	0	0	1
0	40	2013-12-13	0	0	1	1	1	0	1	0	0	0.6	1	1	1	0	0	0	4	13	5	41	0	2.3	0						0								1		4			0		3	2	0	1
1	41	2013-12-16	0	0	1	1	1	1	1	0	0	1.5	2	1	1	1	0	1	5	7	0	33	0	0.3	0						0								1		2			0		3	1	0	1
0	54	2013-12-16	0	0	1	1	1	1	0	0	0	1.7	1	1	0	0	0	0	3	6	3	19	0	0.7	0						0								1					0		3	2	0	4
0	42	2013-12-17	0	0	1	1	1	0	0	0	0	1	2	1	1	1	0	0	0	6	6	33	0	0.8	1					0	1	60							1		2			0		3	2	0	1
0	44	2013-12-18	0	0	1	1	1	1	1	0	0	1.2	0	1	1	0	1	0	0	11	1	17	0	0.07	0						1								1		3,4			0		3	2	0	1
1	43	2013-12-19	0	0	1	1	1	1	2	0	0	0.8	2	1	0	1	0	0	3	14	1	34	0	0.2	0						0								1		3			0		1	2	0	1
0	45	2013-12-19	0	0	1	1	1	1	1	0	0	1.2	2	1	1	0	0	1	3	14	1	17	0	0.4	0						1								1		4			1		3	2	0	4
F	31	2013-12-23	0	0	1	1	1	0	1	0	0	1.2	2	1	1	0	0	1	4	21	3	23	0	1.3	1					1	1	30							1		2			0		3	2	0	1
1	38	2013-12-24	0	0	1	1	1	1	1	0	0	0.4	0	1	0	0	0	0	0	3	2	36	0	0.7	0						0								1					0		1	2	0	1
1	44	2013-12-31	0	0	1	1	1	0	1	0	2	1.3	0	1	1	1	1	0	14	18	8	39	0	1.2	0						0								0		2			0		3	2	0	1
1	36	2013-05-20	0	0	1	1	0	0	0	1	10	1.2	0	1	0	0	1	0	0	2	0	0	0		0						2+								0					0				0	1
0	31	2012-01-31	0	2	1	1	0	0	0	0	0	0.3	0	1	0	1	0	0	0	4	0	0	0		2						0		4						1					0		1	0	0	1
0	39	2003-04-16		0	1		0	0	0	0		0.5	2	1	0		1	0	0	12	0	0	0		1																			0				0
0	26	2012-02-28	0	2	1	1	0	0	0	0	0	1.2	0	1	1	0	0	0	1	1	0	0	0		0						1+		12						1							3	1	0	3
0	24	2012-07-24	0	2	1	1	0	0	1	0	0	0.5	2	1	1	0	0	1	0	3	0	0	0		0						0		20								3					3	0	0	3
1	29	2012-08-16	0	2	1	1	0	0	1	0	0	0.9	2	1	1	1	0	0	5	6	0	0	0	0.15	0						1		45						1	0						3	1	0	3
0	46	2012-11-08	0	2	1	1	0	0	1	0	0	0.9	2	1	1	0	1	0	1	5	0	0	0		1						2+		10						1							3	1	0	3
0	41	2005-02-02		0	1		0	0	1	0		0.7	1		0		1	1	0	6	0	0	0		1																			0				0
0	27	2013-01-10	0	2	1	1	0	1	0	0	0	1.5	0	1	0	1	1	0	0	2	0	0	0		3						1		14						1		3			0				0	1
0	30	2013-07-04	0	2	1	1	0	0	1	0	0	1.3	0	1	0	1	1	adh	0	8	0	0	0		0																			0				0	1
0	49	2013-07-04	0	2	1	1	0	0	1	0	0	1.7	2	1	1	1	1	0	0	8	0	0	0		0						0								1		3			0				0	3
0	47	2013-08-19	0	2	1	1	0	0	0	0	0	0.7	2	1	0	1	1	0	1	5	0	0	0	0.1	2						0								1					0				0	3
0	32	2013-08-20	0	2	1	1	0	0	0	0	0	0.5	2	0	0	0	0	0	0	2	0	0	0		1																			0				0	1
0	58	2013-08-20	0	2	1	0	0	0	1	0	0	0.8	0	1	1	0	0	0	0	0	0	0	0		1																wound swelling->aspiration			0				0	3
0	23	2013-08-22	0	2	1	0	0	0	0	0	1	2.1	0	0	1	0	0	1	0	0	0	0	0		0						0								0					0				0	1
0	26	2013-11-12	0	2	1	1	0	0	0	0	0	3.8	0	1	1	1	0	1	0	1	0	0	0		0						0								1					0				0	1
0	21	2010-05-20	0	1	1	0	0	0	1	1	11	4.8	0		0		1	Follicular adenoma	0	0	0	0	0		0																			0		3	0	0
0	53	2003-03-05		0	1		0	0	0	0		1.8	0		1		0	0	0	3	0	0	0		0																2			0				0
0	58	2003-03-12		0	1		0	0	0	0		0.9	2	1	1	1	0	0	2	5	0	0	0		1																2			0				0
0	56	2003-10-08		0	1		0	0	0	0		3	0		1		0	1with oxyphilic change	0	2	0	0	0		1																			0				0
0	58	2003-04-09		0	1		0	0	1	0		2.2	2	1	1	1	0	0	0	11	0	0	0		1																			0				0
0	44	2003-04-16		0	1		0	0	0	0							0	0	4	13	0	0	0		0																2			0				0
0	38	2003-04-30		0	1		0	0	0	0	0	0.6	2		0		1	0	0	4	0	0	0		0																3			0				0
0	35	2003-10-22		0	1		0	0	1	0		1	1		0		0	1	0	9	0	0	0		1																2			0				0
0	54	2003-10-22		0	1		0	0	1	0		0.5	0		1		1	0	2	5	0	0	0		0																2			0				0
0	61	2003-11-05		0	1		0	0	0	0		2.5	0		1		0	1	2	11	0	0	0		1																			0				0
0	49	2003-11-13		0	1		0	0	1	0		0.7	0		1		0	1	3	12	0	0	0		1																2			0				0
0	50	2003-11-19		0	1		0	0	0	0		1.4	0		1		0	3.Papillary hyperplasia	4	4	0	0	0		0																3			0				0
0	63	2003-12-04		0	1		0	0	0	0		1.2	0	1	0		1	1	2	15	0	0	0		1																2			0				0
0	31	2003-12-17		0	1		0	0	0	0		0.4	0		1		1	0	0	5	0	0	0		0																			0				0
1	17	2013-08-16	0	0	1	1	0	0	0	0	9(macrofollicular variant)	1.8	0	0	1	0	0	1	4	9	0	0	0	0.3	0						0								0		3			0				0	1
0	67	2003-12-22		0	1		0	0	1	0		0.2	1		0		0	1	0	0	0	0	0		0																2			0				0
0	65	2005-12-07		0	1		0	0	0	0	1	1	2		1		1	1	0	5	0	0	0		1																			0				0
0	35	2003-12-29		0	1		0	0	1	0		0.7	0		1		0	0	0	4	0	0	0		0																			0				0
0	44	2004-01-28		0	1		0	0	0	0		1			0		1	0	0	9	0	0	0		0																			0				0
0	46	2004-02-09		0	1		0	0	1	0		2	2		1		0	0	0	2	0	0	0		0																			4				0
0	52	2004-02-09		0	1		0	0	0	0		0.4	2		0		0	0	1	8	0	0	0		1																			0				0
0	45	2009-01-08	0	0	1	1	0	1	0	0	0	0.7	2	1	0	1	0	AH	2	4	0	5			1																			0				0
0	49	2004-03-10		0	1		0	0	0	0		0.4	0		0		0	1, 3.Follicular adenoma	0	2	0	0	0		1																			0				0
0	51	2004-03-31		0	1		0	0	2	0		1.9	2		1		0	0	0	0	0	0	0		1																3			0				0
0	55	2004-04-08		0	1		0	0	0	3		1.2	0		0		1	1	2	9	0	0	0		0									1		1	1							0				0
0	52	2004-04-21		0	1		0	0	1	0		0.4	0		0		0	1	0	2	0	0	0		0																			0				0
0	34	2004-05-04		0	1		0	0	0	0		1.1	2		0		0	1	3	7	0	0	0		0																			0				0
0	53	2004-05-27		0	1		0	0	0	0		0.7	2		1		0	0	0	0	0	0	0		0																			0				0
0	44	2004-06-03		0	1		0	0	0	0		0.7	0		0		0	1	0	1	0	0	0		1																			0				0
0	59	2004-06-09		0	1		0	0	0	0		0.2	0		0		0	1	0	3	0	0	0		0																			0				0
0	49	2004-06-30		0	1		0	0	0	0		0.5	0		0		0	1	0	8	0	0	0		0																3			0				0
0	46	2004-07-14		0	1		0	1	0	0		1.2	2		1		0	0	0	8	0	1	0		1																			0				0
0	61	2013-09-23	0	0	1	1	0	0	0	0	9( Tall cell variant)	1.3	0	1	1	0	0	1	0	3	0	0	0		3				2		5		0											0				0	3
0	46	2004-07-21		0	1		0	0	0	0		1.5	0		1		1	0	0	7	0	0	0		0																2			0				0
0	46	2004-07-22		0	1		0	0	0	0		2.5	0		1		1	0	10	32	0	0	0		1																2			0				0
0	50	2004-07-22		0	1		0	0	0	0		0.2	0		0		0	1	0	4	0	5	0		0																			0				0
0	42	2004-07-28		0	1		0	0	0	0		1.3	0		0		1	1	1	32	0	0	0		1																			0				0
0	45	2004-08-04		0	1		0	0	0	0		0.5	0		0		1	1	0	5	0	0	0		1																			0				0
0	45	2004-08-17		0	1		0	1	1	0		1.8	0		1		0	0	1	5	0	1	0		0																3			0				0
1	26	2004-08-18		0	1		0	0	0	0		2	0		1		0	0	3	4	0	0	0		0																			0				0
0	45	2004-08-19		0	1		0	0	0	0		1.2	0		1		1	0	1	3	0	0	0		0																			0				0
0	60	2004-08-19		0	1		0	0	0	0		0.2	0		0		1	1	0	0	0	0	0		0																			0				0
0	42	2004-09-15		0	1		0	1	1	0		1.2	0	1	1		1	1	5	11	0	6	0		1																			0				0
0	63	2004-09-15		0	1		0	0	0	0	6	1	1		1		1	0	0	16	0	0	0		0																			0				0
0	42	2006-09-25		0	1		0	0	0	0		1.9	2		1		1	1	2	7	0	0	0		1																			0				0
0	56	2004-10-07		0	1		0	0	0	0		0.7	2		0		0	1	0	0	0	0	0		1																			0				0
0	49	2004-10-13		0	1		0	0		0			2		0		0	0	0	10	0	0	0		0													1						0				0
1	65	2004-11-03		0	1		0	0	1	0		0.9	0		1		0	0	0	2	0	0	0		1																			0				0
0	49	2004-11-04		0	1		0	0	1	0		0.6	0		0		0	1	0	6	0	0	0		1																			0				0
0	40	2004-11-17		0	1		0	0	0	0		0.8	2		0		1	1	0	8	0	0	0		1																			0				0
0	48	2004-11-18		0	1		0	0	0	0		1.7	0		1		0	1	0	0	0	0	0		1																			0				0
0	32	2004-11-24		0	1		0	0	2	0		1.3	0		1		0	0	2	2	0	0	0		1																			0				0
0	62	2004-11-24		0	1		0	0	1	0		0.8	2		0		0	1	0	0	0	0	0		0																			0				0
0	39	2004-12-01		0	1		0	0	0	0		1.5	1		0		1	0	0	11	0	0	0		1																			0				0
0	45	2004-12-15		0	1		0	0	0	0	1	0.8	0		0		1	1, 3.Follicular adenoma with oxyphilic change	0	4	0	0	0		1																			0				0
0	48	2009-12-11	0	0	1	1	0	0	1	0	rt:1 , lt:0	1.7	2	1	1	0	1	ADH, follicular adenoma	0	1	0	0						1	1		0		5					1	1					0				0
0	43	2005-01-19		0	1		0	0	0	0		0.7	1		1		1	1	0	19	0	0	0		1																			0				0
0	43	2005-01-26		0	1		0	0	1	0		1.4	0		1		0	1	0	3	0	0	0		0																			0				0
0	67	2005-02-16		0	1		0	1	0	0		0.6	0		0		1	1	0	2	0	4	0		1																2			0				0
0	61	2010-07-16	0	0	1	1	0	0	1	0	0	1.2	2	1	1	0	1	0	0	0	0	0	0	0.7	0																2			0		3	0	0
0	40	2011-03-31	0	0	1	1	0	0	0	0	0	0.7	0	1	1	1	0	0	4	5	0	0	0	0.5	1																2					3	1	0	1
0	49	2005-03-16		0	1		0	1	1	0		0.9	1		0		0	0	1	4	0	8	0		0																3			0				0
0	37	2005-03-30		0	1		0	0	2	0		0.6	0		0		1	1	0	6	0	0	0		1																			0				0
0	54	2005-04-11		0	1		0	1	1	0		1.5	1		0		1	1	3	24	0	10	0		1																			0				0
0	38	2005-04-20		0	1		0	0	0	0		1.4	0		0		0	0	0	4	0	0	0		1																			0				0
0	49	2005-04-20		0	1		0	0	0	0		0.7	0		0		0	1	0	1	0	0	0		1																2			0				0
0	68	2005-04-20		0	1		0	0	0	0		0.8	0		0		1	1	0	6	0	0	0		1																			0				0
0	62	2005-04-27		0	1		0	1	0	0		0.6	1		0		0	1	2	2	0	1	0		0																			0				0
0	60	2005-05-18		0	1		0	0	1	0		0.8	0		1		1	0	1	4	0	0	0		1																			0				0
1	32	2006-09-28		0	1		0	0	0	0	2	3	0		1		1	0	10	19	0	0	0		2																			0				0
0	65	2005-05-18		0	1		0	0	2	0		1	0		1		1	1, 3.Follicular adenoma	0	15	0	0	0		1																			0				0
0	41	2005-05-25		0	1		0	0	0	0		2.2	0		1		1	0	0	9	0	0	0		1																			0				0
0	55	2005-05-25		0	1		0	0	1	0		0.5	0		0		0	1	0	0	0	0	0		0																			0				0
0	49	2005-05-26		0	1		0	1	1	0		0.7	0		1		1	0	0	3	0	4	0		0																			0				0
0	48	2005-06-01		0	1		0	0	1	0		0.8	1		1		0	1	0	2	0	0	0		1																3			0				0
0	51	2005-06-02		0	1		0	0	1	0		1.3	0		1		0	1	7	9	0	0	0		0																			0				0
0	61	2005-06-02		0	1		0	0	1	0		0.4	1		0		0	1	0	1	0	0	0		1																			0				0
0	47	2005-06-15		0	1		0	0	1	0		2.2	2		1		0	0	0	7	0	0	0		1																			0				0
0	50	2005-06-22		0	1		0	0	1	0		1.3	2		0		1	0	0	22	0	0	0		1																3			0				0
0	47	2005-06-30		0	1		0	0	0	0		1.5	0		1		0	0	0	5	0	0	0		0																2			0				0
0	57	2005-06-30		0	1		0	1	0	0		0.7	0		1		1	1	0	11	0	6	0		0																			0				0
0	33	2005-07-06		0	1		0	0	1	0		0.8	0		1		1	1	0	12	0	0	0		0																2			0				0
0	70	2005-07-06		0	1		0	0	0	0		1.5	0		1		0	1	2	5	0	0	0		0																			0				0
0	55	2005-07-11		0	1		0	1	1	0		1.5	2		1		0	1	0	12	0	6	0		0																			0				0
0	48	2005-07-13		0	1		0	0	0	0		0.6	0		1		0	1	1	9	0	0	0		1																2			0				0
0	48	2005-07-14		0	1		0	0	1	0		2	2		1		0	1	0	4	0	0	0		0																1,2			1				0
0	41	2005-07-18		0	1		0	1	1	0		1.8	2		1		0	0	0	2	0	1	0		1																			0				0
0	50	2005-07-18		0	1		0	0	0	0		0.8	2		1		0	0	4	7	0	0	0		0																			0				0
0	32	2005-08-10		0	1		0	0	1	0		0.5	0		0		0	1	0	0	0	0	0		1																			0				0
0	62	2005-08-10		0	1		0	0	0	0		1.2	0		0		0	1	1	4	0	0	0		1																			0				0
0	36	2005-08-11		0	1		0	0	0	0		1.6	2		1		0	1	2	7	0	0	0		2																2			0				0
0	70	2005-08-31		0	1		0	0	1	0		1.1	2		0		0	1	0	2	0	0	0		0																			0				0
0	40	2005-09-05		0	1		0	0	1	0		0.6	0		0		0	0	0	4	0	0	0		0																			0				0
0	34	2005-09-08		0	1		0	0	1	0		2.4	0		1		0	0	0	2	0	0	0		0																			0				0
1	43	2005-09-08		0	1		0	0	0	0		0.5	0		0		0	1	1	4	0	0	0		1																			0				0
0	45	2005-09-08		0	1		0	1	1	0		0.8	0		0		1	0	0	21	0	6	0		1																2			0				0
0	47	2005-09-15		0	1		0	0	1	0		0.9	0		1		0	0	4	4	0	0	0		1																			0				0
0	71	2005-09-15		0	1		0	0	1	0		0.8	2		1		1	0	2	6	0	0	0		0																			0				0
0	50	2003-04-01		0	1		0	0	1	0		1.5	2		1		1	1	0	9	0	0	0		0																2			0				0
0	56	2005-09-28		0	1		0	0	0	0		0.9	2		0		0	1	0	2	0	0	0		1																			0				0
0	43	2004-02-26		0	1		0	0	0	0		0.9	2		0		0	0	4	9	0	0	0		1																			0				0
0	50	2005-10-20		0	1		0	1	0	0		1.1	2		1		0	1	2	2	0	3	0		0																2			0				0
0	57	2005-10-20		0	1		0	0	0	0		2	2		0		1	1	5	11	0	0	0		1																2			0				0
0	44	2005-10-24		0	1		0	1	0	0		1.5	2		1		1	1	4	7	0	10	0		0																			0				0
0	29	2005-10-26		0	1		0	0	1	0		1	2		0		1	0	1	4	0	0	0		0																			0				0
1	44	2005-11-21		0	1		0	0	1	0		2	1		1		0	0	1	2	0	0	0		1																			0				0
0	60	2005-11-21		0	1		0	1	1	0		1	0		1		0	0	0	0	0	2	0		1																			0				0
0	42	2005-11-23		0	1		0	1	1	0		1.2	0		1		1	0	0	12	0	4	0		2																3			0				0
1	45	2005-11-28		0	1		0	0	1	0		0.5	0		0		0	0	1	2	0	0	0		1																			0				0
0	55	2005-11-28		0	1		0	0	0	0		1.1	0		0		1	0	0	5	0	0	0		0																			0				0
0	47	2005-12-01		0	1		0	0	1	0		0.3	0		0		1	0	0	1	0	0	0		0																			0				0
0	40	2005-12-12		0	1		0	0	0	0		2.2	2		1		0	0	0	4	0	0	0		0																2			0				0
0	52	2005-12-26		0	1		0	1	0	0		0.8	2		0		1	0	0	4	0	3	0		0																2			0				0
0	47	2005-12-28		0	1		0	0	0	0		0.4	0		0		0	1	0	0	0	0	0		0																			0				0
0	29	2006-01-02		0	1		0	1	0	0		0.7	0		0		0	1	3	8	0	1	0		1			1										0						0				0
0	31	2006-01-16		0	1		0	0	0	0		1.2	0		0		1	0	2	7	0	0	0		1																			0				0
0	56	2006-01-16		0	1		0	0	1	0		0.8	0		1		0	0	0	8	0	0	0		1																2			0				0
0	49	2006-01-26		0	1		0	1	1	0		1.5	0		1		0	1	3	4	0	3	0		0																			0				0
0	44	2006-02-01		0	1		0	0	0	0		0.7	1		1		1	1	3	13	0	0	0		0																			0				0
0	47	2006-02-06		0	1		0	0	0	0		0.8	0		0		0	0	0	2	0	0	0		1																			0				0
0	51	2006-02-09		0	1		0	0	1	0		0.2	2		0		1	1	0	2	0	0	0		1																			0				0
0	59	2006-02-13		0	1		0	0	1	0		0.9	2		1		1	0	0	13	0	0	0		1																			0				0
0	59	2006-02-20		0	1		0	0	1	0		0.8	2		0		1	1	0	0	0	0	0		0																			0				0
0	31	2006-02-22		0	1		0	0	1	0		1.1	2		0		0	0	0	0	0	0	0		0																			0				0
0	43	2006-03-08		0	1		0	0	1	0		0.5	0		1		0	0	0	3	0	0	0		1																			0				0
0	43	2004-10-07		0	1		0	0	0	0		0.7	1		1		1	0	2	4	0	0	0		1																			0				0
0	50	2006-03-22		0	1		0	0	0	0		0.6	1		1		1	0	3	7	0	0	0		0																			0				0
0	50	2006-03-22		0	1		0	1	1	0		0.4	2		1		0	0	0	1	0	1	0		1																			0				0
0	63	2006-03-22		0	1		0	1	1	0	1	1.5	2		1		1	0	2	4	0	0	0		1																			0				0
0	47	2006-03-27		0	1		0	1	0	0		1.5	0		1		0	1	0	3	0	0	0		0																			0				0
0	49	2006-04-10		0	1		0	1	1	0		0.2	0		0		0	1	0	0	0	8	0		1			0								0	0	1						0				0
0	51	2006-04-10		0	1		0	1	2	0		1.5	2		1		1	1	2	16	0	5	0		1																			0				0
0	37	2006-04-26		0	1		0	0	0	0		0.4	2		0		1	0	7	12	0	0	0		1																3			0				0
0	48	2006-05-03		0	1		0	1	2	0		1.8	2		1		1	1	0	7	0	1	0		0																			0				0
0	36	2006-05-22		0	1		0	0	0	0		0.6	2		0		0	0	1	3	0	0	0		2																			0				0
0	42	2006-05-29		0	1		0	0	0	0		0.7	0		0		1	0	0	6	0	0	0		0																			0				0
0	41	2006-06-01		0	1		0	0	0	0		3.5	0		1		0	1	1	4	0	0	0		1																3			4				0
0	43	2006-06-07		0	1		0	0	1	0		0.9	1		1		0	0	0	0	0	0	0		1																			0				0
0	47	2006-06-14		0	1		0	0	1	0		0.4	0		0		1	1	0	2	0	0	0		0																2			0				1
0	58	2006-06-21		0	1		0	0	1	0		0.6	0		0		1	0	1	7	0	0	0		0																			0				0
0	40	2006-06-28		0	1		0	0	0	0		1.5	2		1		0	1	0	0	0	0	0		2																3			0				0
0	48	2006-06-28		0	1		0	0	1	0		0.6	2		0		1	0	0	2	0	0	0		0																			0				0
0	45	2006-07-03		0	1		0	1	1	0		0.3	0		0		0	0	0	5	0	5	0		0																			0				0
0	72	2006-07-03		0	1		0	0	1	0		0.1	0		0		0	1	0	0	0	0	0		1																			0				0
0	74	2006-07-03		0	1		0	0	1	0		1.5	0		1		0	1	0	0	0	0	0		1																			0				0
0	58	2006-07-12		0	1		0	0	0	0		0.7	0		0		0	1	0	2	0	0	0		0																			0				0
0	33	2006-07-20		0	1		0	0	1	0		1.5	2		0		1	1	0	4	0	0	0		1																			0				0
0	41	2006-07-20		0	1		0	0	0	0		2.1	2		1		0	0	0	7	0	0	0		0																			0				0
0	29	2006-07-24		0	1		0	0	1	0		1	2		1		1	1	3	11	0	0	0		0																			0				0
0	48	2006-07-25		0	1		0	0	0	0		0.6	0		1		1	0	0	6	0	0	0		0																			0				0
0	40	2006-07-28		0	1		0	0	0	0		0.7	0		0		1	0	0	5	0	0	0		0																			0				0
0	31	2006-07-31		0	1		0	0	1	0		0.7	0		0		0	1	1	3	0	0	0		0																			0				0
0	69	2006-07-31		0	1		0	0	1	0		1	2		1		1	1	1	6	0	0	0		0																			1				0
0	59	2006-08-28		0	1		0	0	0	0		0.5	0		0		1	1	0	2	0	0	0		0			0										0						0				0
0	61	2006-09-21		0	1		0	0	1	0		0.6	0		0		0	1	0	3	0	0	0		1																3			0				0
0	45	2006-09-25		0	1		0	1	1	0		0.9	0		1		0	1	0	0	0	26	0		0																			0				0
0	41	2006-09-28		0	1		0	0	1	0		0.6	2		1		1	0	0	9	0	0	0		0																			0				0
1	52	2006-10-02		0	1		0	0	0	0		0.9	1		1		0	0	2	2	0	0	0		0																			0				0
1	36	2006-10-09		0	1		0	0	0	0		0.4	1		1		0	0	0	5	0	0	0		1																			2				0
1	44	2006-09-28		0	1		0	0	1	0		2.2	2		1		1	0	1	2	0	0	0		1																			0				0
0	60	2006-10-19		0	1		0	0	0	0		1	2		1		0	0	1	4	0	0	0		1																			0				0
0	43	2006-10-30		0	1		0	0	0	0		1.8	0		0		1	1	0	4	0	0	0		0																			0				0
0	38	2006-11-16		0	1		0	0	0	0	1	2	0		0		0	1	0	4	0	0	0		1																			0				0
0	32	2006-11-20		0	1		0	0	1	0		0.6	1		0		1	0	0	4	0	0	0		0																			0				0
1	63	2006-11-23		0	1		0	0	0	0		2.2	2		0		0	0	0	6	0	0	0		1																			0				0
0	58	2006-12-04		0	1		0	0	0	0		1	0		0		1	0	3	23	0	0	0		0																			0				0
0	37	2006-12-07		0	1		0	0	0	0		0.2	0		0		1	0	2	6	0	0	0		2																			0				0
0	46	2006-12-07		0	1		0	1	0	0		1.7	0		0		1	0	0	14	0	2	0		0																			0				0
0	46	2006-12-08		0	1		0	0	1	0		0.2	1		0		0	0	0	6	0	0	0		1																			0				0
0	46	2006-12-11		0	1		0	0	1	0		0.4	0		1		0	0	0	3	0	0	0		0																			0				0
0	46	2006-12-14		0	1		0	0	0	0		0.5	0		0		0	1	1	13	0	0	0		0																			0				0
0	46	2006-12-14		0	1		0	1	1	0		1.6	0		0		0	1	1	8	0	4	0		1																			0				0
0	46	2006-12-15		0	1		0	1	1	0		1.2	0		1		0	0	2	6	0	8	0		0																			0				0
0	37	2007-01-04		0	1		0	1	1	0		1	1		0		0	Rt: Colloid cyst 0.4cm , Isthmus and pyramidal: Colloid cyst 0.3cm	0	6	0	1	0		0																			0				0
0	36	2007-01-22		0	1		0	0	0	0		0.5	2		0		1	1	0	14	0	0	0		0																			0				0
0	42	2007-01-25		0	1		0	0	0	0		0.6	2		1		1	0	2	6	0	0	0		0																2			0				0
0	27	2007-01-29		0	1		0	0	0	0		0.4	0		1		1	0	0	5	0	0	0		0																			0				0
0	31	2007-02-05		0	1		0	0	0	0		0.8	1		1		0	0	0	8	0	0	0		0																			0				0
0	55	2007-02-05		0	1		0	1	0	0		1.2	0		1		0	0	1	8	0	4	0		1																			0				0
0	39	2007-02-08		0	1		0	0	1	0		0.9	0		0		1	0	0	0	0	0	0		1																			0				0
0	42	2007-02-12		0	1		0	0	0	0		0.8	1		1		1	1	0	8	0	0	0		1																			0				0
0	36	2007-02-22		0	1		0	0	1	0		0.9	0		1		1	0	0	1	0	0	0		1																			0				0
1	35	2007-02-22		0	1		0	1	0	0	1	7	2		0		0	0	0	12	0	2	0		2																			0				0
1	42	2007-02-22		0	1		0	0	0	0		0.7	0		0		0	1	5	7	0	0	0		0																1			0				0
0	38	2007-02-26		0	1		0	0	0	0		2.5	2		1		0	0	6	7	0	0	0		0																			0				0
0	40	2007-02-26		0	1		0	0	0	0		0.7	0		0		0	0	0	4	0	0	0		1																			0				0
0	54	2007-03-05		0	1		0	0	2	0		0.3	0		0		0	1	0	1	0	0	0		0																			0				0
0	31	2007-03-05		0	1		0	0	0	0		1.1	1		0		0	0	1	7	2	7	0		1																			0				0
0	41	2007-03-06		0	1		0	0	0	0		0.5	1		0		1	1	2	5	0	0	0		2																			0				0
0	54	2007-03-12		0	1		0	0	1	0		1.5	0		0		1	1	6	22	0	0	0		1																			0				0
0	33	2007-03-12		0	1		0	0	0	0		0.6	0		1		1	0	0	9	0	0	0		1																			0				0
1	38	2007-03-12		0	1		0	0	1	0	8	1	0		1		1	0	5	15	0	0	0		0																3			0				0
0	24	2007-03-19		0	1		0	0	1	0		1.4	0		0		0	0	0	4	0	0	0		1																			0				0
0	36	2007-03-29		0	1		0	0	1	0		0.5	1		0		0	1	0	6	0	0	0		2																3			0				0
0	48	2007-04-02		0	1		0	0	0	0		0.5	0		0		1	1	0	22	0	0	0		0																			0				0
0	48	2007-04-05		0	1		0	0	0	0		1.5	2		1		0	1	2	6	0	0	0		1																			0				0
0	26	2007-04-12		0	1		0	0	1	0		0.6	2		0		1	0	4	9	0	0	0		0																			0				0
0	60	2007-04-13		0	1		0	0	0	0		1.2	2		1		1	1	2	15	0	0	0		0																			0				0
0	42	2007-04-16		0	1		0	0	1	0	1	0.2	0		0		0	1	0	0	0	0	0		2			1										1						0				0
0	36	2007-04-23		0	1		0	0	0	0		0.4	0		0		1	0	0	11	0	0	0		2																			0				0
0	39	2007-04-23		0	1		0	0	1	0		1	2		0		1	0	3	7	0	0	0		2																2			0				0
0	60	2007-04-26		0	1		0	1	2	0		1.2	0		0		1	1	0	9	0	4	0		2																			0				0
0	31	2007-04-26		0	1		0	0	0	0		1.2	0		0		0	0	1	8	0	0	0		1																			0				0
0	32	2007-04-30		0	1		0	0	1	0		1.8	0		0		1	0	0	12	0	0	0		1			0										0						0				0
0	57	2007-05-03		0	1		0	0	0	0		1.2	2		1		1	1	0	6	0	0	0		2																			0				0
0	50	2007-05-08		0	1		0	0	1	0	0	0.8	2		1		1	0	0	14	0	0	0		1																			0				0
0	30	2007-05-14		0	1		0	0	0	0		0.6	2		1		1	0	3	5	0	0	0		0																			0				0
0	43	2007-05-14		0	1		0	0	1	0 (lt), 1(lt)	10	2.8	1		1		1	1	0	0	0	0	0		0											0		0						0				0
0	74	2005-09-22		0	1		0	0	0	0		1.8	1		1		0	1	4	13	0	0	0		0																			1				0
0	37	2007-05-17		0	1		0	0	0	0	2	2.5	0		1		1	0	3	9	0	0	0		1																3			2				0
0	57	2007-05-21		0	1		0	0	1	0		0.6	0		0		0	1	0	9	0	0	0		0																			0				0
1	33	2007-05-22		0	1		0	0	1	0		0.6	1		0		1	0	1	9	0	0	0		0																			0				0
0	41	2012-04-19	0	0	1	1	0	0	0	0	9(tall cell feature)	0.5	1	1	0	0	1	0	1	11	0	0	(0/5)		1						1+		14						1			0				1	1	0	3
0	60	2007-05-28		0	1		0	1	0	0		0.3	2		0		1	1	0	20	0	11	0		1																			0				0
0	46	2007-05-29		0	1		0	0	1	0		1.3	0		0		1	0	0	8	0	0	0		0																			0				0
0	36	2007-06-04		0	1		0	0	0	0		0.6	0		0		1	0	0	5	0	0	0		2																			0				0
0	43	2007-06-07		0	1		0	0	1	0		2	2		0		0	1	1	11	0	0	0		1																			0				0
0	41	2005-10-05		0	1		0	0	1	0		3	2		1		1	0	9	19	0	0	0		0																			0				0
0	52	2007-06-14		0	1		0	0	1	0		0.3	0		0		1	0	0	13	0	0	0		1																			0				0
0	44	2007-06-28		0	1		0	0	1	0		0.7	0		0		0	1, 3.Lymphoid hyperplasia with oxyphilic change and minimal fibrosis	1	4	0	0	0		0																			0				0
0	40	2007-07-03		0	1		0	0	0	0		0.3	0		0		0	3.Lymphoid hyperplasia, mild fibrosis and focal oxoyphilic change of follicular epithelial cells	2	12	0	0	0		1																			0				0
0	18	2007-07-05		0	1		0	1	0	0	2	2	2		0		1	0	0	14	0	3	0		0																			0				0
0	42	2007-07-09		0	1		0	0	1	0		0.6	0		0		0	1	0	0	0	0	0		0																			0				0
0	42	2007-07-10		0	1		0	0	1	0		0.5	0		0		0	0	0	1	0	0	0		1																			0				0
0	47	2007-07-12		0	1		0	0	0	0		0.7	0		1		1	1	3	7	0	0	0		1																2			0				0
1	36	2007-07-16		0	1		0	0	1	0		0.8	0		1		0	0	1	14	0	0	0		1																			0				0
0	41	2007-07-26		0	1		0	0	1	0		0.8	0		1		1	1	0	9	0	0	0		1																			0				0
0	41	2007-07-26		0	1		0	0	0	0		0.6	0		1		1	0	2	18	0	0	0		0																			0				0
0	31	2007-07-31		0	1		0	0	0	0		0.7	0		1		0	1	0	0	0	0	0		0																			0				0
0	31	2007-08-02		0	1		0	0	1	0		1.5	0		0		0	0	1	14	0	0	0		0																			0				0
0	46	2007-08-02		0	1		0	0	0	0	1	1.8	0		0		0	0	0	0	0	0	0		1																			0				0
0	58	2007-08-06		0	1		0	0	1	0		0.6	0		1		1	1	2	13	0	0	0		0																3			0				0
0	30	2007-08-09		0	1		0	0	1	0		0.3	1		0		1	0	0	4	0	0	0		1																			0				0
0	41	2007-08-13		0	1		0	0	1	0		0.8	0		1		0	1	0	1	0	0	0		0																			0				0
0	52	2007-08-13		0	1		0	0	2	0		1.1	2		0		0	0	7	8	0	0	0		1																			0				0
0	33	2007-08-14		0	1		0	0	0	0		0.9	1		0		0	1	3	4	0	0	0		2																			0				0
1	49	2007-08-14		0	1		0	1	0	0		2	0		0		0	0	0	10	0	1	0		1																			0				0
0	54	2007-08-17		0	1		0	0	0	0		0.7	0		1		0	1	0	1	0	0	0		0																			0				0
0	39	2007-08-17		0	1		0	0	1	0		0.6	0		0		1	0	0	4	0	0	0		1																			0				0
0	54	2007-09-06		0	1		0	0	0	0		0.5	2		1		1	0	3	10	0	0	0		0																2			0				0
0	53	2007-09-10		0	1		0	0	1	0		1.2	0		1		0	0	1	18	0	1	0		0																			1				0
0	32	2007-09-10		0	1		0	0	1	0		3.5	0		0		0	1	0	4	0	0	0		1																3			0				0
0	31	2007-09-13		0	1		0	1	1	0		1	0		0		1	0	0	10	0	0	0		0																			0				0
0	51	2007-09-13		0	1		0	0	0	0		0.9	2		1		1	0	0	10	0	0	0		1																			0				0
1	29	2007-09-13		0	1		0	0	1	0		0.5	0		1		0	0	0	3	0	0	0		0																			0				0
1	31	2007-09-13		0	1		0	0	1	0		1.5	0		0		0	0	7	7	0	0	0		0																			0				0
1	54	2007-09-17		0	1		0	0	0	0		1.2	0		0		0	0	0	1	0	0	0		2																			0				0
0	48	2007-09-17		0	1		0	0	0	0		1	2		1		1	0	0	14	0	0	0		1																3			0				0
0	64	2007-09-27		0	1		0	1	2	0		0.7	0		0		1	0	0	5	0	1	0		1																			0				0
0	48	2006-11-09		0	1		0	0	0	0		0.7	0		0		1	0	0	7	0	0	0		0																			0				0
0	36	2007-09-27		0	1		0	1	1	0		1.2	2		1		0	1	0	11	0	1	0		0																			0				0
1	51	2007-09-27		0	1		0	0	1	0		0.5	0		1		0	0	0	3	0	0	0		0																			0				0
0	40	2007-10-02		0	1		0	0	0	0	8	0.6	0		0		0	0	0	7	0	0	0		0																			0				0
0	33	2007-10-08		0	1		0	1	1	0		0.4	0		0		1	1	0	7	0	2	0		0																3			0				0
0	50	2007-10-10		0	1		0	1	0	0		1	0		1		0	1	0	2	0	1	0		0																			0				0
0	32	2007-10-11		0	1		0	0	0	0		0.5	0		0		0	1	3	5	0	0	0		1																			0				0
0	34	2007-10-15		0	1		0	0	1	0		1.5	2		1		0	0	0	4	0	0	0		0																			0				0
1	42	2007-10-22		0	1		0	0	1	0		0.6	0		0		0	1	0	2	0	0	0		0																			0				0
0	50	2007-10-22		0	1		0	0	0	0		1.2	2		1		0	0	0	7	0	0	0		0																			0				0
0	35	2007-10-22		0	1		0	0	1	0		0.6	0		0		0	3.Follicular adenoma (right)	0	6	0	0	0		0																2			0				0
0	48	2007-10-29		0	1		0	0	1	0		0.9	0		1		0	1	1	4	0	0	0		0																			0				0
0	35	2007-10-29		0	1		0	0	0	0	1	1.9	0		0		0	0	0	7	0	0	0		0																			0				0
0	28	2007-10-29		0	1		0	1	0	0		2	0		0		0	3.Colloid cyst.	2	12	0	1	0		0																			0				0
0	46	2007-10-31		0	1		0	0	0	0	1	0.7	2		0		0	1	0	9	0	0	0		1																			0				0
0	31	2007-11-01		0	1		0	1	0	0		0.7	2		0		1	0	0	11	0	0	0		0																			0				0
0	48	2007-11-05		0	1		0	0	0	0		1.3	2		0		1	0	4	13	0	0	0		0																			0				0
0	34	2007-11-08		0	1		0	0	0	0		1.3	0		0		0	0	0	10	0	0	0		0																			0				0
1	25	2007-11-12		0	1		0	0	1	0	1	1.1	0		0		0	0	0	1	0	0	0		1																			0				0
0	44	2007-11-12		0	1		0	0	0	0		1.2	2		1		1	0	1	6	0	0	0		0																			0				0
0	23	2007-11-12		0	1		0	0	0	0		1.6	0		1		0	3.Follicular adenoma (left)	1	8	0	0	0		1																			0				0
0	36	2007-11-12		0	1		0	1	2	0		0.1	0		0		1	0	0	9	0	5	0		1																2			0				0
0	38	2007-11-19		0	1		0	0	1	0		0.8	2		0		0	0	2	7	0	0	0		1																2			0				0
0	54	2007-11-20		0	1		0	0	1	0		1.5	0		1		0	0	1	8	0	0	0		0																			0				0
0	46	2007-11-21		0	1		0	0	1	0		0.5	2		0		1	1	0	7	0	0	0		0																			0				0
0	29	2005-12-28		0	1		0	0	0	0		3.5	0		0		0	0	6	6	0	0	0		0																			0				0
0	37	2007-11-29		0	1		0	0	1	0		2	0		0		1	0	0	3	0	0	0		1																2			0				0
0	65	2007-12-06		0	1		0	0	0	0		0.6	2		0		0	1	0	12	0	0	0		0																			0				0
0	27	2006-03-22		0	1		0	1	0	0		1.1	0		1		1	0	5	10	0	3	0		0																			0				0
0	57	2006-05-08		0	1		0	0	0	0		1.3	2		0		1	0	5	8	0	0	0		1																			0				0
0	33	2007-12-06		0	1		0	0	1	0		1	0		0		0	3.Follicular adenoma (right)	0	2	0	0	0		0																			0				0
1	30	2007-12-10		0	1		0	0	1	0		0.6	0		1		0	0	0	4	0	0	0		1																			0				0
0	67	2007-12-10		0	1		0	0	0	0		0.7	0		0		0	1	0	10	0	0	0		0																			0				0
0	46	2007-12-12		0	1		0	0	2	0		1.1	2		1		0	0	14	28	0	0	0		1																			0				0
1	58	2007-12-13		0	1		0	0	1	0		1	2		1		0	0	1	4	0	0	0		2																			0				0
0	58	2007-12-17		0	1		0	0	0	0		0.4	2		0		0	1	0	4	0	0	0		1																			0				0
0	44	2007-12-17		0	1		0	0	0	0		0.5	2		1		1	1	0	17	0	0	0		1																			0				0
0	70	2007-12-18		0	1		0	0	0	0		0.6	0		0		0	1	0	6	0	0	0		1																			0				0
0	48	2007-12-18		0	1		0	0	1	0		0.8	0		1		1	0	2	9	0	0	0		1																2			0				0
0	43	2007-12-20		0	1		0	0	0	0		1.2	2		0		1	1	4	19	0	0	0		0																			0				0
0	40	2007-12-26		0	1		0	0	1	0		1.2	0		1		0	1	0	0	0	0	0		0																			0				0
0	50	2007-12-26		0	1		0	0	1	0		0.4	0		1		0	1	0	3	0	0	0		1																			0				0
0	27	2007-05-17		0	1		0	0	0	0		0.5	0		0		1	0	0	0	0	0	0		0																			0				0
1	45	2007-12-31		0	1		0	0	1	0		0.7	2		0		1	0	0	4	0	0	0		2																			0				0
0	38	2008-01-02		0	1		0	1	0	0		1.3	0		0		1	0	0	9	0	3	0		0																							0
0	38	2008-01-03		0	1		0	0	0	0		0.5	2		0		0	0	0	2	0	0	0		1																							0
1	26	2008-01-08		0	1		0	0	0	0		1.1	0		0		0	0	2	7	0	0	0		0																							0
0	53	2008-01-09		0	1		0	0	0	0		0.8	2		1		0	0	0	7	0	0	0		1																2							0
0	47	2008-01-10		0	1		0	0	0	0	rt:6	0.6	2		1		0	0	3	6	0	0	0		0																							0
0	36	2008-01-10		0	1		0	0	1	0		1.2	0		1		0	0	3	14	0	0	0		1																							0
0	23	2008-01-14		0	1		0	0	0	0		1.5	0		0		1	0	2	33	0	0	0		0																2							0
0	27	2008-01-16		0	1		0	0	1	0	lt:2	2.5	2		1		0	1	5	7	0	0	0		0																3			1,3				0
0	22	2008-01-21		0	1		0	1	0	0		2.6	0		1		1	0	6	25	1	1	0		1																2							0
1	60	2008-01-22		0	1		0	0	0	0		0.5	0		0		0	1	0	1	0	0	0		0			1										1			2							0
0	52	2008-01-23		0	1		0	0	1	0		0.2	0		0		0	1	0	9	0	0	0		0																							0
0	51	2008-01-24		0	1		0	0	0	0		0.6	2		1		0	0	1	7	0	0	0		1																							0
1	48	2008-01-24		0	1		0	0	1	0		1.7	1		1		0	0	2	3	0	0	0		2																3							0
0	40	2008-01-28		0	1		0	1	0	0		1.4	2		1		1	0	1	14	0	5	0		0			1										1										0
0	58	2008-01-28		0	1		0	1	2	0		2	0		1		1	0	0	5	0	8	0		0																							0
0	52	2008-01-29		0	1		0	0	1	0		0.5	0		1		0	1	0	2	0	0	0		2																3							0
0	43	2008-01-30		0	1		0	0	1	0		0.5	2		1		1	0	2	9	0	0	0		0																							0
0	40	2008-02-04		0	1		0	1	0	0		1.5	0		1		1	1	0	5	0	2	0		0																2							0
1	55	2008-02-04		0	1		0	0	0	0		0.8	2		1		0	1	1	10	0	0	0		0																3			4				0
0	46	2008-02-04		0	1		0	0	1	0		1.5	0		0		0	1	0	1	0	0	0		0																							0
0	31	2008-02-11		0	1		0	1	2	0	6	1.4	0		1		0	0	6	11	0	4	0		1																							0
0	22	2008-02-12		0	1		0	0	0	0		0.8	2		0		1	0	1	35	0	29	0		0																							0
0	40	2008-02-13		0	1		0	0	1	0		0.9	2		0		0	1	0	3	0	0	0		0																3							0
0	42	2008-02-13		0	1		0	0	0	0		0.5	2		0		0	3.colloid cyst	0	16	0	0	0		1																2							0
0	51	2008-02-19		0	1		0	0	1	0		0.5	0		1		1	1	0	7	0	0	0		1																							0
1	30	2007-11-28		0	1		0	0	1	0		1.1	0		1		0	0	10	10	0	0	0		1																			0				0
0	45	2008-02-21		0	1		0	0	0	0		0.7	2		0		1	0	0	22	0	0	0		0																							0
0	46	2008-02-21		0	1		0	1	1	0		0.7	2		1		1	0	0	18	0	4	0		1																							0
0	47	2008-02-25		0	1		0	1	1	0		0.7	2		1		0	0	0	8	0	1	0		0																							0
0	46	2008-02-25		0	1		0	0	1	0		0.8	2		1		1	3.colloid cyst	0	13	0	0	0		1																							0
1	58	2008-02-27		0	1		0	0	1	0		0.6	1		1		1	1	1	3	0	0	0		1			1										0										0
0	43	2007-01-04		0	1		0	0	0	0		0.4	0		0		1	0	0	5	0	0	0		1																			0				0
0	38	2008-02-27		0	1		0	1	0	0		0.3	2		0		1	1	0	16	0	1	0		1			1										1			2							0
0	48	2008-02-27		0	1		0	0	0	0		0.6	1		0		0	0	1	10	0	0	0		0																							0
0	23	2008-02-27		0	1		0	1	1	0		0.6	0		0		0	0	0	2	0	2	0		2																							0
1	44	2008-02-28		0	1		0	0	1	0		0.8	1		0		0	0	0	9	0	0	0		1																							0
0	33	2007-12-06		0	1		0	0	1	0		0.7	0		0		1	0	6	10	0	0	0		0																2			0				0
0	59	2008-03-03		0	1		0	1	0	0		0.2	0		0		1	1	0	4	0	3	0		2			0										0			2							0
0	35	2008-03-06		0	1		0	1	1	0		0.3	0		0		1	1	1	7	0	4	0		1																3							0
0	39	2008-03-06		0	1		0	0	0	0		0.8	1		0		0	0	1	2	0	0	0		1																							0
0	45	2008-03-10		0	1		0	0	1	0		1.5	2		1		0	1, 3.Colloid cyst	4	10	0	0	0		2																			2				0
0	28	2008-03-10		0	1		0	0	0	0		0.5	2		0		0	1	0	7	0	0	0		0																							0
0	45	2008-03-10		0	1		0	0	1	0		1.2	0		1		0	1	0	4	0	0	0		1																			3				0
1	62	2008-03-12		0	1		0	0	0	0		1.2	1		0		0	0	0	1	0	0	0		0																							0
0	28	2007-12-06		0	1		0	0	0	0		1.5	0		1		1	1	2	2	0	0	0		1																			0				0
0	55	2007-12-13		0	1		0	0	0	0		0.7	0		1		1	0	9	14	0	0	0		2																			0				0
0	60	2008-03-26		0	1		0	0	0	0		0.8	0		1		1	1	0	26	0	0	0		0																3							0
1	31	2008-03-27		0	1		0	0	0	0		1.3	2		0		0	1	14	15	0	0	0		1																2							0
1	56	2008-03-27		0	1		0	0	1	0		0.5	2		1		0	1	0	6	0	0	0		2																3							0
0	35	2008-03-31		0	1		0	0	0	0		0.6	2		0		0	1	1	5	0	0	0		1																							0
0	45	2008-04-02		0	1		0	0	0	0		0.8	0		1		0	3.colloid cyst	0	2	0	0	0		1																							0
0	48	2008-04-02		0	1		0	0	0	0		0.6	2		1		0	0	0	5	0	0	0		2																3							0
0	48	2008-04-03		0	1		0	1	0	0		0.6	2		1		1	0	4	11	0	2	0		2																2							0
0	31	2008-04-03		0	1		0	0	1	0		0.3	0		0		0	0	0	3	0	0	0		2																							0
0	28	2008-04-03		0	1		0	0	1	0		0.8	0		0		1	0	3	18	0	0	0		0																							0
0	29	2008-04-07		0	1		0	1	0	0		1.6	0		0		1	0	0	6	0	2	0		0																3							0
0	35	2008-04-10		0	1		0	0	0	0		0.2	0		0		0	0	4	5	0	0	0		3																3							0
0	47	2008-04-10		0	1		0	0	1	0		1.3	2		1		0	1	2	7	0	0	0		0																							0
0	43	2008-04-14		0	1		0	1	0	0		0.4	1		0		0	1	0	5	0	4	0		0																							0
0	31	2008-04-14		0	1		0	0	1	0		0.3	0		0		0	0	0	0	0	0	0		0																							0
0	37	2008-04-14		0	1		0	0	1	0		0.3	0		1		1	0	0	10	0	0	0		1																							0
0	55	2008-04-16		0	1		0	0	0	0		0.7	1		1		1	0	0	7	0	0	0		1																							0
0	32	2008-04-16		0	1		0	1	0	0		0.9	0		0		0	1	1	7	0	7	0		0																							0
0	59	2008-04-16		0	1		0	0	0	0		0.5	2		1		1	1	0	20	0	0	0		0																							0
1	60	2008-04-28		0	1		0	0	1	0		0.5	0		1		0	0	0	15	0	0	0		1																							0
0	38	2008-04-28		0	1		0	0	0	0		1.5	0		0		1	0	0	5	0	0	0		0																3							0
0	38	2008-05-07		0	1		0	0	1	0		0.1	0		0		1	0	0	12	0	0	0		1																							0
0	64	2008-05-07		0	1		0	1	1	0		0.7	0		0		0	0	1	4	0	2	0		0																3							0
0	54	2008-05-13		0	1		0	0	0	0		0.8	0		1		1	1	0	5	0	0	0		1																							0
0	40	2008-05-14		0	1		0	0	1	0		1.2	2		1		1	0	1	11	0	0	0		0																3							0
0	37	2008-05-15		0	1		0	1	0	0		1	0		1		0	0	0	4	0	1	0		0																							0
0	59	2008-05-15		0	1		0	1	0	0		1.2	2		1		1	0	0	12	0	42	0		1																2							0
0	62	2008-05-15		0	1		0	0	1	0		0.8	2		1		1	0	0	5	0	0	0		1																2							0
0	31	2008-05-19		0	1		0	1	1	0		0.4	0		1		1	0	1	7	0	0	0		0																2							0
0	51	2008-05-21		0	1		0	0	0	0		1.2	2		1		1	0	0	8	0	0	0		1																							0
0	25	2008-05-21		0	1		0	0	0	0		1.4	0		1		0	1	1	2	0	0	0		1																2							0
0	47	2008-05-26		0	1		0	0	2	0		0.2	2		0		1	1	0	8	0	0	0		0																							0
0	43	2008-05-28		0	1		0	1	0	0		1.5	2		1		0	0	2	10	1	30	0		1																							0
1	42	2008-05-28		0	1		0	0	2	0		1.2	2		0		0	1	1	5	0	0	0		1																2							0
0	62	2007-12-27		0	1		0	0	0	0		0.8	0		1		0	1	0	6	0	0	0		1																2			0				0
0	43	2008-05-29		0	1		0	0	1	0		0.3	0		0		0	1	0	5	0	0	0		0																							0
0	39	2008-05-29		0	1		0	1	1	0		0.5	0		0		1	0	0	12	0	8	0		1																3							0
0	49	2008-06-02		0	1		0	1	0	0		0.4	2		0		1	1	0	10	0	2	0		0																							0
0	38	2008-06-02		0	1		0	0	2	0		1.2	0		1		1	1	0	8	0	0	0		0																							0
1	65	2008-06-02		0	1		0	0	0	0		1.5	0		1		0	1, 3.Colloid cyst	1	3	0	0	0		1																3							0
0	27	2008-06-04		0	1		0	0	0	0		4	0		1		1	0	8	24	0	0	0		0																							0
0	47	2008-06-04		0	1		0	0	1	0		0.8	0		1		0	3.Colloid cyst	2	7	0	0	0		1																							0
0	46	2008-06-04		0	1		0	0	1	0		0.8	0		0		0	0	3	5	0	0	0		1																							0
0	55	2008-06-04		0	1		0	0	0	0		0.8	2		1		0	0	0	3	0	0	0		1																							0
0	38	2008-06-05		0	1		0	0	0	0		0.5	0		0		0	3.Colloid cyst	2	5	0	0	0		1																							0
1	60	2008-06-11		0	1		0	0	1	0		0.5	2		0		0	0	2	5	0	0	0		0																							0
1	67	2008-06-12		0	1		0	1	1	0	2	2.5	2		1		0	1	3	10	0	2	0		1																2			2				1
0	41	2008-06-16		0	1		0	1	0	0		0.8	0		1		0	0	5	12	0	5	0		1																							0
1	50	2008-06-16		0	1		0	1	0	rt:0,3 , lt:3		0.8	2		0		0	0	0	14	0	2	0		1											1	1											0
0	42	2008-06-17		0	1		0	0	0	0		2.5	0		0		1	0	0	16	0	0	0		1																2							0
0	23	2008-06-19		0	1		0	1	0	0		1.9	0		1		1	0	6	18	0	41	0		1																2							0
0	42	2008-06-19		0	1		0	0	0	0		0.7	0		0		0	0	0	7	0	0	0		0																							0
0	48	2008-06-19		0	1		0	0	2	0		1.1	2		1		1	0	0	9	0	0	0		0																							0
0	76	2008-06-23		0	1		0	0	1	0		0.8	0		0		0	1	0	5	0	0	0		0																							0
0	42	2008-06-26		0	1		0	1	2	0		1.3	0		0		1	3.Follicular adenoma	7	16	0	49	0		0																2							0
0	63	2008-06-30		0	1		0	1	0	0		3	0		0		1	1	6	35	0	2	0		1																							0
0	23	2008-07-02		0	1		0	0	0	0		1.1	0		1		0	0	13	13	0	0	0		1																							0
1	58	2008-07-07		0	1		0	0	1	0		0.8	2		1		0	1	2	7	0	0	0		0			1										1										0
0	46	2008-07-07		0	1		0	0	0	0		1.2	1		1		1	0	3	13	0	0	0		0																							0
1	34	2008-07-11		0	1		0	1	0	0		1.3	0		0		0	0	3	6	0	0	0		0																							0
0	37	2008-07-14		0	1		0	0	1	0		1.5	0		1		0	0	0	4	0	0	0		0																							0
0	49	2008-07-16		0	1		0	0	1	0	1	0.8	0		0		1	1, 3.calcified nodule	0	9	0	0	0		0																							0
1	66	2008-07-16		0	1		0	1	0	0		0.8	0		1		0	1	0	2	0	6	0		0																							0
0	37	2008-07-16		0	1		0	0	1	0,5		3.5	0		0		0	0	0	3	0	0	0		2																							1
0	42	2008-07-16		0	1		0	1	1	0		0.13	0		0		0	0	2	10	0	4	0		2			1																				0
0	56	2008-07-17		0	1		0	1	0	0		0.3	0		1		0	1	0	7	0	7	0		1																							0
0	40	2008-07-21		0	1		0	1	1	0		0.7	0		0		0	1	0	7	0	0	0		0																							0
0	53	2008-07-21		0	1		0	0	1	0		1.1	2		1		0	1	0	2	0	0	0		0																2							0
0	44	2008-07-23		0	1		0	1	0	0		1.9	0		1		1	0	2	14	0	9	0		1																2							0
1	47	2008-07-23		0	1		0	0	1	0		0.6	0		1		0	0	1	3	0	0	0		0																							0
0	47	2008-07-24		0	1		0	0	0	0		1.1	2		1		0	1	0	15	0	0	0		0																							0
0	55	2008-07-28		0	1		0	0	1	0		0.6	0		1		0	1	0	4	0	0	0		1			1										0										0
0	59	2008-07-28		0	1		0	1	0	0		1.1	0		0		1	1	0	15	0	2	0		1																							0
0	49	2008-07-29		0	1		0	0	0	0		1.1	0		1		0	0	2	5	0	0	0		2																							0
0	33	2008-07-30		0	1		0	0	1	0	1	0.6	0		0		0	0	0	3	0	0	0		1																							0
0	73	2008-08-11		0	1		0	0	1	0		1.3	0		1		0	1	0	2	0	0	0		1																2							0
1	51	2008-08-13		0	1		0	0	0	0	2	0.8	2		1		0	0	3	3	0	0	0		1																3							0
0	44	2008-08-14		0	1		0	1	0	0		0.5	0		1		0	0	1	1	0	2	0		0																							0
0	36	2008-08-14		0	1		0	0	0	0		0.4	1		0		0	0	0	3	0	0	0		0																							0
0	48	2008-08-14		0	1		0	0	1	0		0.6	0		1		0	1	0	1	0	0	0		2																							0
0	39	2008-08-18		0	1		0	1	0	0		0.3	0		0		0	1	0	6	0	2	0		0																3							0
0	22	2008-08-18		0	1		0	0	0	0		0.5	0		0		0	1	4	13	0	0	0		1																							0
0	50	2008-08-19		0	1		0	1	0	0		1.3	0		0		1	1	0	7	0	10	0		0																							0
0	69	2008-08-21		0	1		0	1	0	0	rt:1	1.5	2		0		0	1	5	5	0	2	0		0			1										1			3							0
0	39	2008-08-21		0	1		0	0	1	0		0.5	0		0		1	1	0	19	0	0	0		0																							0
1	35	2008-08-25		0	1		0	1	0	0		1.3	0		0		0	0	0	2	0	5	0		1																3							0
0	23	2008-08-25		0	1		0	0	1	0	8	1.5	0		0		1	0	2	6	0	0	0		1																							0
1	61	2008-08-28		0	1		0	0	0	0		0.8	0		1		1	1	1	8	0	0	0		0																							0
0	47	2008-08-28		0	1		0	0	1	0		0.8	2		1		1	1	0	7	0	0	0		0																							0
0	42	2008-09-01		0	1		0	0	2	0		1	2		1		1	0	8	14	0	0	0		1																							0
1	69	2008-09-01		0	1		0	0	0	0		2.5	2		1		0	0	0	1	0	0	0		0																							0
0	48	2008-09-01		0	1		0	0	0	0		0.8	0		0		0	1	0	13	0	0	0		1																							0
0	32	2008-09-08		0	1		0	0	0	0		1.2	0		1		1	0	2	5	0	0	0		0																							0
0	49	2008-09-08		0	1		0	1	0	0		0.7	1		0		1	1	1	16	0	2	0		0																							0
0	74	2008-09-08		0	1		0	0	0	0		1.2	2		1		0	1	0	4	0	0	0		0																2							0
0	44	2008-09-10		0	1		0	1	0	0		1.3	0		1		1	0	2	14	0	6	0		1																3							0
0	55	2008-09-10		0	1		0	0	0	0		0.3	0		0		0	1 , 3.Colloid cysts, small	0	2	0	0	0		1																							0
0	46	2008-09-10		0	1		0	0	0	0		1.1	0		1		0	0	8	14	0	0	0		0																							0
0	46	2008-09-17		0	1		0	0	0	0		0.6	0		0		0	1	0	9	0	0	0		1																3							0
0	71	2008-09-18		0	1		0	1	0	0		1.4	1		1		0	1	0	3	0	5	0		1																							0
0	67	2008-03-12		0	1		0	0	1	0		1.2	0		0		0	1	6	12	0	0	0		1																3							0
0	55	2008-09-22		0	1		0	0	0	0		0.6	1		1		0	1, 3.Colloid cyst	0	0	0	0	0		2																							0
0	55	2008-09-24		0	1		0	0	2	0		0.7	0		1		0	0	0	4	0	0	0		0																							0
0	47	2008-09-24		0	1		0	0	0	0		0.8	0		1		1	1	0	14	0	0	0		2																							0
0	48	2008-09-24		0	1		0	1	1	0		1.1	0		0		1	1	8	22	0	0	0		0																							0
0	53	2008-09-24		0	1		0	0	1	0		0.7	0		0		0	0	0	4	0	0	0		1																							0
0	42	2008-09-25		0	1		0	1	1	0		0.7	2		1		1	0	0	13	0	6	0		0																							0
1	43	2008-09-29		0	1		0	0	0	0		0.5	0		1		1	1	5	10	0	0	0		1																							0
1	42	2008-09-29		0	1		0	1	0	0		0.7	0		1		0	0	2	2	0	4	0		1																							0
0	70	2008-09-29		0	1		0	1	1	0		1.3	2		1		1	0	0	10	0	6	0		0																2							0
0	69	2008-10-02		0	1		0	0	0	0		1.3	0		1		0	0	0	11	0	0	0		0																							0
1	48	2008-10-02		0	1		0	0	1	0		0.8	0		0		0	0	0	6	0	0	0		1																							0
0	64	2008-10-02		0	1		0	0	1	0		1.1	2		1		0	0	0	3	0	0	0		1																							0
0	59	2008-10-06		0	1		0	0	0	0		0.3	1		0		0	1	0	2	0	0	0		1																							0
1	53	2008-10-09		0	1		0	0	2	0		1.2	2		0		0	0	2	4	0	0	0		2																							0
0	43	2008-10-13		0	1		0	1	1	0		0.8	0		1		0	0	0	2	0	1	0		1																							0
1	49	2008-10-13		0	1		0	0	0	0		1.2	1		0		0	0	4	13	0	0	0		0																							0
0	60	2008-10-16		0	1		0	0	1	0		0.9	2		0		0	3.colloid cyst	0	3	0	0	0		0																2							0
0	40	2008-10-20		0	1		0	0	0	0		1.1	2		1		0	0	2	4	0	0	0		1																							0
0	71	2008-10-22		0	1		0	0	1	0,1		1.3	1		0		0	1	0	0	0	0	0		1			1			0		10					1										1
0	35	2008-10-23		0	1		0	0	0	0	2	2	2		0		0	0	2	5	0	0	0		0																							0
0	65	2008-11-05		0	1		0	1	0	0		0.5	0		0		0	1	0	2	0	1	0		1																							0
0	42	2008-11-05		0	1		0	1	0	0		1	0		1		0	0	0	12	0	0	0		0																							0
0	58	2008-11-06		0	1		0	0	1	0	1	0.4	0		0		0	1	0	0	0	0	0		0			1										1										0
0	43	2008-11-06		0	1		0	0	0	0		1.1	2		0		1	0	0	15	0	0	0		2																3							0
0	37	2008-11-10		0	1		0	0	0	0		0.8	0		1		0	1	0	2	0	0	0		0																							0
1	54	2008-11-10		0	1		0	0	1	0		0.6	2		1		0	0	0	2	0	0	0		0																							0
0	28	2008-11-10		0	1		0	1	0	0		0.8	0		0		0	0	0	1	0	0	0		0																							0
1	49	2008-11-17		0	1		0	0	1	0		0.7	1		0		0	1	4	7	0	0	0		1																							0
0	40	2008-11-17		0	1		0	0	1	0		0.5	2		1		1	0	4	9	0	0	0		2																2							0
0	56	2008-11-17		0	1		0	0	1	0		0.3	0		0		1	1	0	20	0	0	0		0																							0
0	65	2008-11-17		0	1		0	0	1	0		0.8	2		1		1	1	0	15	0	0	0		2																2							0
0	48	2008-11-20		0	1		0	1	1	0	0	0.8	0	0	1	0	0	1	5	7	0	1	0		3																							0
0	48	2008-11-20		0	1		0	0	1	0	0	1.1	0	0	0	0	1	0	1	5	0	0	0		0																							0
1	49	2008-11-20		0	1		0	0	1	0	0	1.1	0	0	1	0	0	0	0	3	0	0	0		2																							0
0	58	2008-11-20		0	1		0	1	1	0	0	2	0	0	1	0	0	1	0	12	0	6	0		1																2							0
0	51	2008-11-24		0	1		0	0	1	0		0.7	0		1		0	0	5	11	0	0	0		0																							0
1	47	2008-11-24		0	1		0	1	1	0		0.8	2		0		0	1	2	12	0	2	0		0																							0
0	38	2007-02-01		0	1		0	0	0	0	2	5	2		1		0	0	13	18	0	0	0		0																			0				0
0	58	2008-11-24		0	1		0	1	0	0		0.9	0		1		1	1	0	10	0	6	0		0			0										0										0
0	61	2008-11-24		0	1		0	1	1	0	0	0.5	0	1	1	0	0	1	0	4	0	2	0		2																							0
0	69	2008-11-24		0	1		0	1	1	0		1.3	1		1		1	1	0	4	0	1	0		0																2							0
0	47	2008-11-27		0	1		0	0	0	0	0	0.5	0	1	1	0	0	1	0	6	0	0	0		1																							0
0	64	2008-12-01		0	1		0	1	2	0	0	0.8	2	1	1	0	1	0	0	3	0	3	0		0																							0
0	41	2008-12-01		0	1		0	0	0	0	0	0.5	2	1	1	1	0	0	0	2	0	0	0		0																							0
0	50	2008-12-08		0	1		0	0	0	0	0	0.4	0	0	0	0	1	1	0	2	0	0	0		1																							0
0	55	2008-12-08		0	1		0	0	1	0	0	0.3	2	1	0	0	1	0	1	10	0	0	0		1																							0
0	48	2008-12-08		0	1		0	1	2	0	0	0.6	2	1	1	0	0	0	1	19	0	1	0		0																							0
0	52	2008-12-08		0	1		0	0	1	0	0	0.5	0	1	1	0	1	0	0	7	0	0	0		0																2							0
0	39	2008-12-10		0	1		0	0	0	0	0	0.4	2	0	1	0	1	0	0	12	0	0	0		0																							0
1	46	2008-12-11		0	1		0	1	1	0	0	1.5	2	1	0	0	0	1	1	7	0	1	0		1																							0
0	46	2008-12-15		0	1		0	1	0	0	0	0.4	0	1	0	0	0	0	0	1	0	6	0		1																							0
1	47	2008-12-15		0	1		0	0	0	0	0	1.1	0	1	1	0	0	1	0	6	0	0	0		0																3							0
0	54	2008-12-15		0	1		0	0	0	0	rt:0 , lt:1	0.7	2	0	0	0	1	0	3	11	0	0	0		0																3							0
1	20	2008-12-16		0	1		0	0	1	0		2	0		1		0	3.colloid cyst	2	5	0	0	0		0																							0
0	58	2008-12-18		0	1		0	0	1	0	rt:0 , lt:0,1	1.3	2	0	1	0	1	0	2	8	0	0	0		0																							0
1	44	2008-12-18		0	1		0	0	0	0		0.9	2		0		0	1	5	5	0	0	0		1																							0
0	47	2008-12-22		0	1		0	0	0	0	0	0.4	0	1	0	0	0	1	0	0	0	0	0		0			frozen:+ , main mass: -										frozen:+ , main mass: -			3							0
0	28	2008-12-22		0	1		0	0	1	0	0	0.5	2	1	1	1	0	0	3	9	0	0	0		0																							0
1	33	2008-12-24		0	1		0	0	1	0		0.5	2		0		1	0	0	21	0	0	0		1																							0
0	52	2008-12-29		0	1		0	0	1	0	0	0.5	0	1	1	0	1	1	0	4	0	0	0		0																							0
0	40	2008-12-29		0	1		0	0	1	0	0	0.6	0	1	0	0	1	0	3	7	0	0	0		0																							0
0	36	2008-12-29		0	1		0	0	1	0	0	1.5	0	1	1	0	0	0	0	4	0	0	0		0																							0
0	62	2008-12-29		0	1		0	0	0	0	0	0.6	2	1	1	0	1	0	1	3	0	0	0		0																							0
0	20	2008-12-31		0	1		0	0	1	0	3	4.5	2	0	0	0	0	0	0	1	0	0	0		0																							0
0	28	2009-01-07	0	0	1	1	0	0	0	0	0	0.8	0	1	1	1	0		2	4	0	0																			3			0				0
0	45	2009-01-07	0	0	1	1	0	0	0	0	1	0.3	0	1	0	0	0	AH	0	4	0	0																						0				0
0	68	2009-01-07	0	0	1	1	0	0	0	0	0	0.5	2	1	1	0	1		0	10	0	0																						0				0
0	48	2008-05-28		0	1		0	0	1	0		0.7	0		1		0	0	0	1	0	0	0		1																							0
0	50	2009-01-08	0	0	1	1	0	1	1	0	0	1	1	1	0	0	1	Follicular adenoma (Rt.)	2	16	0	1			1																			0				0
0	40	2009-01-08	0	0	1	1	0	0	0	0	0	0.6	0	1	1	0	0	AH	0	7	0	0			1																			0				0
0	41	2009-01-14	0	0	1	1	0	0	0	0	0	1.2	0	1	1	0	1		1	4	0	0																						0				0
0	51	2009-01-15	0	0	1	1	0	0	1	0	0	1.1	2	1	1	0	0		0	6	0	0																						0				0
1	37	2009-01-15	0	0	1	1	0	1	0	0	0	0.7	1	0	0	0	0	Branchial cleft cyst	0	1	0	5			1																			0				0
0	40	2009-01-15	0	0	1	1	0	0	1	0	0	0.8	2		1	0	1		2	4	0	0			1																			0				0
0	41	2009-01-21	0	0	1	1	0	0	1	0	0	1.2	0	1	1	0	0		0	7	0	1																						4				0
0	42	2009-01-22	0	0	1	1	0	0	0	0	0	0.6	2	1	1	0	1		0	6	0	0			1																			0				0
0	34	2009-02-02	0	0	1	1	0	0	0	0	0	0.9	2	1	1	1	0		0	3	0	0			2																2			0				0
0	63	2009-02-02	0	0	1	1	0	0	0	0	0	1	0	1	0	1	0		0	7	0	0			3																			0				0
0	56	2009-02-05	0	0	1	1	0	1	0	0	0	0.6	0	1	1	0	0		0	2	0	2			1																			0				0
0	47	2009-02-05	0	0	1	1	0	1	1	0	0	1	0	1	1	0	0		1	13	0	10			2																3			1				0
0	57	2009-02-05	0	0	1	1	0	0	0	0	0	1	0	1	0	1	1	AH	4	17	0	0			2																			0				0
0	56	2008-06-23		0	1		0	0	1	0		0.7	0		1		0	0	0	7	0	0	0		0																3							0
1	35	2009-02-12	0	0	1	1	0	0	1	0	0	0.5	0	1	0	0	0		0	3	0	0																						0				0
0	61	2009-02-12	0	0	1	1	0	1	0	0	0	0.6	0	1	1	0	1	colloid cyst	0	8	0	3			1																			0				0
0	50	2009-02-12	0	0	1	1	0	0	0	0	0	1.2	0	0	1	0	0		1	14	0	0																						0				0
0	57	2009-02-12	0	0	1	1	0	1	0	0	0	1.1	2	1	1	0	1		0	3	0	5																						0				0
0	47	2009-02-12	0	0	1	1	0	0	1	0	0	1	0	0	1	0	0	AH	0	4	0	0			1																			0				0
0	47	2009-02-16	0	0	1	1	0	0	1	0	0	0.4	0	1	1	0	0	AH	0	4	0	0																						0				0
0	42	2009-02-16	0	0	1	1	0	1	1	0	0	0.7	0	1	1	0	0	AH	0	3	0	5			2																			0				0
0	60	2009-02-26	0	0	1	1	0	0	0	0	0	0.4	0	1	1	1	1		1	5	0	0																						0				0
1	36	2009-02-26	0	0	1	1	0	1	0	0	0	0.2	0	1	0	0	0		0	1	0	6			1																			0				0
0	49	2009-02-27	0	0	1	1	0	1	1	0	0	1.1	0	1	1	0	0	AH	0	16	0	10																						0				0
1	44	2009-02-27	0	0	1	1	0	0	0	0	0 ,1	0.9	2	1	1	1	0		2	4	0	0			1																			0				0
0	43	2009-02-27	0	0	1	1	0	0	0	0	0	1.7	0	1	1	0	0		4	4	0	0																			2			0				0
0	23	2009-03-03	0	0	1	1	0	0	0	0	0	2.8	0	0	0	0	0		4	7	0	0			1																			0				0
0	26	2009-03-03	0	0	1	1	0	0	0	0	0	1	0	1	1	1	0	AH	6	11	0	0						1					less than 1%					1						0				0
0	50	2009-03-05	0	0	1	1	0	0	0	0	0	1	0	0	1	0	1		2	18	0	0																						0				0
1	61	2009-03-05	0	0	1	1	0	0	0	0	0	2	2	1	1	1	0		1	7	0	0			3																			0				0
0	61	2009-03-10	0	0	1	1	0	0	0	0	0	0.6	0	1	0	0	1	AH	0	17	0	3																						0				0
0	57	2009-03-11	0	0	1	1	0	0	1	0	0	0.5	0	0	0	0	0	AH	0	2	0	0																						0				0
0	53	2007-03-19		0	1		0	0	0	0		0.8	0		0		1	1	1	4	0	0	0		0																			0				0
0	50	2009-03-11	0	0	1	1	0	0	0	0	0	0.6	0	0	0	1	1		0	8	0	0			1																			0				0
0	33	2009-03-11	0	0	1	1	0	0	1	0	0	1.1	1	1	1	0	0		1	6	0	0			2																			0				0
0	48	2009-03-12	0	0	1	1	0	0	0	0	0	1.3	2	1	1	1	0		2	4	0	0			1																			0				0
0	63	2009-03-12	0	0	1	1	0	0	1	0	0	0.8	2	1	1	0	1	AH	0	6	0	0			2																			0				0
0	61	2009-03-12	0	0	1	1	0	0	0	0	0	2.5	0	0	1	0	0		1	2	0	0																						0				0
0	57	2009-03-13	0	0	1	0	0	0	0	0	0,1	1.4	2	0	0	0	1	AH	0	1	0	0						1			1		0.01					1						0				0
0	47	2009-03-16	0	0	1	1	0	0	1	0	0	1.3	0	0	0	0	1	AH	0	2	0	0																						0				0
0	42	2009-03-16	0	0	1	1	0	0	1	0	0	1	0	0	1	1	1		3	3	0	0																						0				0
0	40	2009-03-18	0	0	1	1	0	0	1	0	0	0.6	0	1	0	0	0	AH	0	9	0	0																						0				0
0	58	2009-03-20	0	0	1	1	0	0	0	0	0	0.7	1	0	1	1	0	AH	0	3	0	0																						0				0
0	47	2009-03-20	0	0	1	1	0	0	1	0	0	0.3	0	0	0	1	0		0	8	0	0																						0				0
0	38	2009-03-23	0	0	1	1	0	1	0	0	0	1	2	1	1	1	0		4	11	0	1																						0				0
0	68	2009-03-25	0	0	1	1	0	0	1	0	0	0.6	0	0	1	1	0		1	2	0	0			1																3			0				0
0	54	2009-03-26	0	0	1	1	0	0	1	0	0	0.4	2	1	1	0	1	AH	0	10	0	0																			3			0				0
1	55	2009-03-26	0	0	1	1	0	0	1	1	10	4.8	0			0	0	AH	0	1	0	0									0		0.01					0						0				0
0	57	2009-03-27	0	0	1	1	0	1	1	0	0	2.2	0	0	1	0	0		4	4	0	1																						0				0
0	60	2009-03-30	0	0	1	1	0	0	0	0	0	0.8	0	0	1	0	1		1	2	0	0			1																			0				0
0	41	2009-03-31	0	0	1	1	0	0	1	0	0	0.8	1	1	1	1	1	AH	1	8	0	0			2																			0				0
0	44	2009-04-01	0	0	1	1	0	0	1	0	1,6	0.5	0	0	0	0	0	AH	1	8	0	0			1			0			1		1					0			0			0				0
0	50	2009-04-02	0	0	1	1	0	1	1	0	0	0.7	1	1	1	0	0	1	0	7	0	3			3																			0				0
0	61	2009-04-02	0	0	1	1	0	0	0	0	0	1.2	0	0	1	0	1	AH	1	13	0	0			1																3			0				0
0	56	2009-04-03	0	0	1	1	0	0	1	0	0	0.7	0	1	1	0	1		0	8	0	0																						0				0
0	75	2009-04-03	0	0	1	1	0	0	1	0	0	0.6	0	1	1	0	0	AH	0	3	0	0			2																			0				0
1	30	2009-04-06	0	0	1	1	0	0	1	0	0	0.9	0	0	1	1	0		2	5	0	0	1/2																					0				0
0	44	2009-04-07	0	0	1	1	0	1	0	0	0	1.2	2	1	1	1	0		11	21	5	30			1																3			1				0
0	56	2009-04-08	0	0	1	1	0	1	1	0	5	1	0	0	0	0	0		0	4	0	7						1			1		0.02					1						0				0
0	55	2009-04-08	0	0	1	1	0	1	0	0	0	4.5	2	1	1	1	0	AH	0	19	0	2			1																			0				0
0	40	2009-04-09	0	0	1	1	0	0	1	0	0	0.8	0	1	1	1	1		1	6	0	0																						0				0
0	49	2009-04-10	0	0	1	1	0	0	1	0	0	0.5	0	0	0	0	0	colloid cyst	0	1	0	0																						0				0
0	43	2009-04-14	0	0	1	1	0	0	0	0	0	1.1	0	1	1	1	0	direct extion of carcinoma to parathyroid	9	13	0	0	2/3																					0				0
0	55	2009-04-15	0	0	1	1	0	1	1	0	0	0.3	1	0	1	0	1	AH	5	20	0	2						1			1		0					1						0				0
1	42	2009-04-16	0	0	1	1	0	0	1	0	0	0.5	0	1	0	1	0		0	5	0	0			1																			0				0
1	62	2009-04-17	0	0	1	1	0	0	0	0	0	0.5	2	0	1	0	0		0	3	0	0																						0				0
0	36	2007-04-30		0	1		0	1	1	0	1	0.4	0		0		1	0	0	4	0	9	0		0																			0				0
0	48	2009-04-17	0	0	1	1	0	0	1	0	0	0.3	0	0	0	1	0		1	2	0	0																						0				0
0	54	2009-04-22	0	0	1	1	0	0	1	0	0	0.4	0	0	0	1	0	AH	0	7	0	0			1																			0				0
0	63	2009-04-23	0	0	1	1	0	0	0	0	rt:0,1 , lt:0	0.4	2	1	0	1	0	AH	0	6	0	0						1										1						0				0
0	42	2009-04-24	0	0	1	1	0	0	1	0	0	0.5	2	0	1	1	1		10	15	0	0																						0				0
0	40	2009-04-28	0	0	1	1	0	1	0	0	0	1.1	2	0	1	1	1	Follicular adenoma (Rt.)	1	19	0	1																						0				0
0	34	2009-04-28	0	0	1	1	0	0	1	0	0	1.5	0	0	0	0	0		5	9	0	0			1																			0				0
0	53	2009-04-30	0	0	1	1	0	0	1	0	0	0.7	0	1	1	0	0	AH	0	2	0	0																						0				0
0	50	2009-05-04	0	0	1	1	0	1	1	0	0	0.4	0	1	0	1	0	ADH	0	1	0	0																						0				0
0	57	2009-05-06	0	0	1	1	0	0	0	0	0	2.5	1	0	1	0	0	ADH	6	11	0	0																						0				0
0	35	2009-05-06	0	0	1	1	0	1	1	0	rt:1 , lt:0	1.1	2	0	1	0	0		0	4	0	2						1										1						0				0
0	62	2009-05-06	0	0	1	1	0	0	1	0	0	0.9	0	1	1	0	0	ADH	1	3	0	0			1																			0				0
1	65	2009-05-07	0	0	1	1	0	0	1	0	0	0.9	1	0	0	0	0	ADH	2	4	0	0																						4				0
0	36	2009-05-07	0	0	1	1	0	1	1	0	0	0.5	1	0	0	0	0	ADH	0	7	0	2																						0				0
1	47	2009-05-08	0	0	1	1	0	0	1	0	0	0.8	2	1	1	1	0	ADH	1	4	0	0			1																			0				0
0	53	2009-05-08	0	0	1	1	0	0	0	0	4	0.6	0	0	0	0	0	follicular adenoma	0	7	0	0						1										1						0
0	49	2009-05-11	0	0	1	1	0	1	1	0	0	0.4	2	1	1	0	0	ADH	0	0	0	21																						0				0
0	35	2009-05-11	0	0	1	1	0	0	1	0	0	1.8	2	0	0	0	0		0	5	0	0			1																			0				0
0	32	2009-05-12	0	0	1	1	0	1	0	0	0	1.2	0	1	0	0	1	Lymphocytic thyroiditis	0	9	0	5			2																			0				0
0	49	2009-05-13	0	0	1	1	0	0	0	0	0	0.6	1	1	0	1	1	Lymphocytic thyroiditis ADH	0	8	0	0																						0				0
0	33	2009-05-13	0	0	1	1	0	1	1	0	0	0.3	0	1	0	0	1	Lymphocytic thyroiditis	0	2	0	1																						0				0
0	37	2009-05-14	0	0	1	1	0	0	0	0	0	0.7	0	1	0	0	1	Hashimoto's thyroiditis	0	18	0	0																						0				0
0	42	2009-05-14	0	0	1	1	0	1	0	0	0	0.25	1	1	0	0	0	ADH	0	3	0	3						1										1						0				0
0	34	2009-05-26	0	0	1	1	0	1	0	0	0	0.9	2	1	1	0	1	Lymphocytic thyroiditis	0	7	0	0																						0				0
0	34	2009-05-14	0	0	1	1	0	1	0	0	0	1	0	0	1	0	0		1	1	0	2			1																			0				0
0	57	2009-05-15	0	0	1	1	0	0	1	0	0	0.8	0	1	0	0	1	Lymphocytic thyroiditis ADH	0	7	0	0			1																			0				0
0	54	2009-05-18	0	0	1	1	0	0	0	0	0	1	0	0	0	0	1	Lymphocytic thyroiditis	4	7	0	0																						0				0
0	49	2009-05-19	0	0	1	1	0	0	1	0	0	1.5	2	1	1	0	1	Lymphocytic thyroiditis	0	20	0	0			1																			0				0
0	59	2009-05-20	0	0	1	1	0	1	1	0	0	2.7	0	0	1	1	0		1	7	0	1																						0				0
0	36	2009-05-21	0	0	1	1	0	0	0	0	0	2	2	0	0	0	0		4	9	0	0			3			1										1						0				0
0	58	2009-05-21	0	0	1	1	0	0	0	0	0	0.3	1	1	0	0	0	ADH	0	6	0	0																						0				0
0	26	2009-05-25	0	0	1	1	0	0	0	0	2	1.3	2	1	1	1	0	0	8	13	0	0																						2				0
0	24	2009-05-26	0	0	1	1	0	0	0	0	2	1.1	1	1	1	1	0		8	10	0	0	2/2																					0				0
0	35	2009-05-26	0	0	1	1	0	0	1	2		0.4	0	0	0	0	1	Lymphocytic thyroiditis	0	9	0	0			1																			0				0
1	34	2009-06-05	0	0	1	1	0	0	1	0	0	0.9	0	1	1	1	1	Lymphocytic thyroiditis	3	8	0	0			1																			0				0
0	43	2009-05-27	0	0	1	1	0	0	1	0	0	1.6	0	0	0	1	0		0	3	0	0																						0				0
0	57	2009-05-27	0	0	1	1	0	0	1	0	0	1.3	0	1	1	1	0	ADH	1	2	0	0																						0				0
0	58	2009-05-27	0	0	1	1	0	0	1	0	0	0.9	2	1	1	0	0	ADH	0	4	0	0			2																			0				0
0	41	2009-05-27	0	0	1	1	0	0	0	0	0	1.2	0	1	1	1	1		0	3	0	0	0/3																					0				0
0	70	2009-05-28	0	0	1	1	0	0	1	0	5	1.3	0	1	1	1	0		2	8	0	0																						0				0
0	42	2009-05-28	0	0	1	1	0	1	0	0	0	0.6	2	1	0	0	1	ADH, lymphocytic thyroiditis	0	16	0	1			1																			0				0
0	51	2009-06-01	0	0	1	1	0	0	0	0	0	0.4	0	1	1	0	1	Lymphocytic thyroiditis	1	23	0	0																						0				0
0	42	2009-06-01	0	0	1	1	0	0	0	0	0	0.4	0	0	1	0	0		0	11	0	0																						0				0
1	67	2009-06-01	0	0	1	1	0	0	1	0	0	0.35	0	1	1	0	0		0	5	0	0																						0				0
0	51	2009-06-01	0	0	1	1	0	0	1	0	0	1.5	2	1	1	0	1	ADH, lymphocytic thyroiditis	0	20	0	0																						0				0
0	44	2009-06-02	0	0	1	1	0	0	0	0	0	0.4	2	1	0	0	0	ADH	0	7	0	0																						0				0
1	57	2009-06-05	0	0	1	1	0	0	0	0	0	0.3	0	1	0	0	1	Lymphocytic thyroiditis	0	17	0	0	0/1																					0				0
0	30	2009-06-05	0	0	1	1	0	0	0	0	0	0.4	0	1	0	1	1	ADH, lymphocytic thyroiditis	6	8	0	0																						0				0
1	55	2009-06-17	0	0	1	1	0	0	0	0	0	0.4	2	1	1	0	1	ADH, lymphocytic thyroiditis	0	13	0	0																						0				0
0	46	2009-06-05	0	0	1	1	0	0	1	0	0	0.5	2	1	0	0	1	Lymphocytic thyroiditis	0	4	0	0	0/1					1										1						0				0
1	37	2009-06-08	0	0	1	1	0	1	1	0	0	0.6	0	1	0	1	1		1	7	0	0																						0				0
0	48	2009-06-08	0	0	1	1	0	0	1	0	0	1.1	0	1	1	0	1	Adenomatous hyperplasia	1	4	0	0																						0				0
0	60	2009-06-09	0	0	1	1	0	1	0	0	0	0.5	0	1	1	0	0	Adenomatous hyperplasia	0	3	0	2																						0				0
0	58	2009-06-09	0	0	1	1	0	0	0	0	rt:1 , lt:0	0.9	2	1	1	1	0		0	2	0	0																						0				0
0	50	2009-06-10	0	0	1	1	0	0	0	0	0	0.7	2	0	0	0	1	Lymphocytic thyroiditis	2	9	0	0			1																			0				0
0	31	2009-06-10	0	0	1	1	0	0	1	0	rt:0 , lt:1	2.8	2	0	1	0	1		0	4	0	0						1			0							1	0	0				0				0
0	70	2009-06-10	0	0	1	1	0	0	0	0	rt:1 , lt:0	0.7	2	0	0	0	1	ADH, lymphocytic thyroiditis	0	10	0	0																						0				0
0	43	2009-06-12	0	0	1	1	0	0	0	0	0	1.4	0	1	0	0	1	Lymphocytic thyroiditis	1	25	0	0	0/19																					0				0
0	49	2009-06-12	0	0	1	1	0	0	1	0	0	0.7	0	0	0	0	0		0	2	0	0																						0				0
0	35	2009-06-12	0	0	1	1	0	0	0	0	0	0.7	0	1	0	0	1	Lymphocytic thyroiditis	0	9	0	0			2																			0				0
0	24	2009-06-15	0	0	1	1	0	0	0	0	0	0.6	0	1	1	1	1	Lymphocytic thyroiditis	3	6	0	0																						0				0
0	41	2009-06-16	0	0	1	1	0	1	0	0	1	0.8	0	1	0	0	0		0	4	0	0																						0				0
0	62	2009-06-17	0	0	1	1	0	0	0	0	0	1.3	0	1	1	1	0		1	2	0	0																						0				0
0	51	2009-06-17	0	0	1	1	0	0	1	0	0	0.6	1	0	0	0	0	ADH	0	4	0	0																						0				0
0	32	2009-07-09	0	0	1	1	0	0	0	0	0	2.1	2	1	1	0	0		7	8	0	0																						0				0
0	49	2009-06-17	0	0	1	1	0	0	1	0	0	0.6	0	1	1	0	0		0	11	0	0																						0				0
0	36	2009-06-18	0	0	1	1	0	0	0	0	0	0.5	1	1	0	1	0	ADH	0	9	0	0																						0				0
0	56	2009-06-19	0	0	1	1	0	0	0	0	0	0.7	0	1	1	0	0		0	2	0	0			1																			0				0
0	35	2009-06-19	0	0	1	1	0	0	1	0	0	0.2	0	0	0	0	1	ADH	0	8	0	0			2																			0				0
1	46	2009-06-22	0	0	1	1	0	0	0	0	0	1.1	0	0	0	0	0	ADH	0	4	0	0			1																			0				0
0	53	2009-06-22	0	0	1	1	0	1	0	0	0	0.8	0	1	0	0	0	ADH	0	1	0	4																						0				0
0	34	2009-06-22	0	0	1	1	0	0	0	0	rt:0 , lt:1	0.7	2	1	0	1	1	ADH	0	6	0	0																						0				0
0	62	2009-06-24	0	0	1	1	0	1	1	0	0	0.3	0	0	1	0	0	ADH	0	2	0	7																						0				0
0	39	2009-06-26	0	0	1	1	0	0	0	0	rt:0 , lt:1	1	2	1	1	0	0		0	3	0	0																						0				0
0	52	2009-06-26	0	0	1	1	0	0	1	0	0	0.4	0	1	0	0	1	ADH	0	8	0	0																						0				0
0	49	2009-06-26	0	0	1	1	0	0	1	0	0	1.3	0	1	1	0	1	ADH	0	9	0	0			1																			0				0
0	49	2009-06-30	0	0	1	1	0	1	1	0	0	0.5	2	1	1	0	0		1	7	0	3																						0				0
0	43	2009-06-30	0	0	1	1	0	0	1	0	0	1.8	2	1	1	1	1		2	5	0	0																						0				0
0	62	2009-07-01	0	0	1	1	0	1	0	0	1	0.5	0	1	1	0	0	ADH	0	3	0	8			1			0										0						1				0
0	43	2009-07-02	0	0	1	1	0	0	0	0	0	0.5	2	1	1	0	1	Lymphocytic thyroiditis	0	5	0	0																						0				0
0	58	2009-07-03	0	0	1	1	0	0	1	0	0	0.7	0	1	1	0	1	Lymphocytic thyroiditis	0	9	0	0			1																			0				0
0	56	2009-07-06	0	0	1	1	0	0	1	0	0	0.5	0	1	1	0	1	Lymphocytic thyroiditis ADH	0	11	0	0						0										0						0				0
1	46	2009-07-07	0	0	1	1	0	1	0	0	rt:0 , lt:1	0.4	2	1	1	0	0	ADH	0	2	0	2																1						0				0
0	31	2009-07-08	0	0	1	1	0	0	0	0	0	1	0	1	1	1	0		4	8	0	0																						0				0
0	35	2009-07-24	0	0	1	1	0	0	1	0	0	1.2	0	1	1	1	1	Lymphocytic thyroiditis	4	20	9	54			1																			0				0
0	66	2009-07-09	0	0	1	1	0	0	1	0	0	0.8	0	0	0	1	1	Lymphocytic thyroiditis	2	12	0	0																						0				0
0	45	2009-07-10	0	0	1	1	0	0	1	0	0	0.2	0	0	0	0	0		0	7	0	0																						0				0
0	41	2009-07-14	0	0	1	1	0	1	0	0	0	0.7	2	1	1	0	0		0	2	0	0																						0				0
0	52	2009-07-14	0	0	1	1	0	1	0	0	0	1.1	0	1	1	0	1	Lymphocytic thyroiditis	0	12	0	0																						0				0
0	63	2009-07-14	0	0	1	1	0	0	1	0	0	1.3	0	0	1	1	0	ADH	0	7	0	0																						0				0
0	52	2009-07-17	0	0	1	1	0	0	1	0	0	0.7	1	1	1	1	1	Lymphocytic thyroiditis ADH	3	11	0	0																						0				0
0	27	2009-07-20	0	0	1	1	0	0	0	0	0	1.1	2	1	1	0	0		0	10	0	0																						0				0
0	53	2009-07-21	0	0	1	1	0	0	0	0	1	1.3	0	1	0	1	1	Lymphocytic thyroiditis ADH	3	7	0	0			1																			0				0
0	54	2009-07-21	0	0	1	1	0	0	1	0	0	1.5	0	1	1	1	0		0	5	0	0																						2				0
0	38	2009-07-21	0	0	1	1	0	1	1	0	0	1.1	2	0	1	1	0		0	4	0	0			1																			0				0
1	23	2009-07-22	0	0	1	1	0	0	1	0	0	0.5	0	1	0	0	0		0	13	0	0																						0				0
0	35	2009-07-22	0	0	1	1	0	0	1	0	0	1.3	0	0	1	1	0		8	10	0	0						0										0						0				0
0	49	2009-07-22	0	0	1	1	0	0	1	0	0	0.8	2	1	1	0	1	Lymphocytic thyroiditis	0	6	0	0																						0				0
0	64	2009-07-23	0	0	1	1	0	0	0	0	0	0.4	0	0	1	1	0		0	8	0	0																						0				0
0	28	2009-07-23	0	0	1	1	0	0	0	0	0	1.3	2	1	1	0	1	Lymphocytic thyroiditis	2	27	0	0																						0				0
0	31	2009-07-24	0	0	1	1	0	0	1	0	0	1.5	0	1	1	1	1	Lymphocytic thyroiditis	1	6	0	0																						0				0
1	44	2009-07-28	0	0	1	1	0	0	1	0	0	0.8	0	0	1	0	0	ADH	2	5	0	0																						0				0
1	30	2009-07-24	0	0	1	1	0	0	1	0	0	0.5	0	1	1	1	0		2	2	0	0																						0				0
0	42	2009-07-27	0	0	1	1	0	0	1	0	1	0.3	0	0	0	0	0	ADH	0	2	0	0						1			1+		14					frozen:1 / main:0						0				0
0	45	2009-07-27	0	0	1	1	0	0	1	0	0	0.9	2	1	1	1	1	Lymphocytic thyroiditis	1	11	0	0			1																0			0				0
0	45	2009-07-28	0	0	1	1	0	0	1	0	0	0.8	2	1	1	1	0		3	4	0	0																						0				0
0	54	2009-07-28	0	0	1	1	0	0	0	0	0	0.8	2	1	1	1	1	Lymphocytic thyroiditis	9	10	0	0																						0				0
0	34	2009-07-29	0	0	1	1	0	0	0	0	0	1.1	2	1	1	1	1	Lymphocytic thyroiditis	3	15	0	0	0/4																					1				0
0	54	2009-07-29	0	0	1	1	0	0	0	0	0	0.6	1	1	0	0	0	ADH	1	1	0	0																						0				0
0	48	2009-07-29	0	0	1	1	0	0	1	0	0	0.6	0	1	0	0	0	ADH	1	6	0	0																						0				0
0	49	2009-07-29	0	0	1	1	0	1	1	0	0	0.7	0	0	1	1	1	Lymphocytic thyroiditis	0	4	0	4																						0				0
0	51	2009-07-29	0	0	1	1	0	0	1	0	0	1.2	2	1	1	0	0		0	15	0	0																						0				0
1	70	2009-09-11	0	0	1	1	0	0	0	0	0	1.1	0	1	1	0	0		8	8	0	0																						0				0
0	41	2009-07-29	0	0	1	1	0	0	0	0	0	1.1	0	0	0	1	1	ADH	0	9	0	0																						0				0
0	50	2009-07-30	0	0	1	1	0	0	1	0	0	0.4	0	1	1	0	1	Lymphocytic thyroiditis ADH	0	6	0	0						1										1						0				0
0	67	2009-07-30	0	0	1	1	0	1	1	0	0	0.7	1	1	1	0	1	Lymphocytic thyroiditis	1	8	0	1																						0				0
0	55	2009-07-30	0	0	1	1	0	0	0	0	0	1.4	1	1	0	1	0	ADH	0	0	0	0			1			0										0						0				0
0	45	2009-07-30	0	0	1	1	0	0	1	0	0	0.8	2	0	1	0	1	Lymphocytic thyroiditis	0	8	0	0																			0			0				0
0	32	2009-07-31	0	0	1	1	0	0	0	0	0	1.8	1	1	1	1	1	Lymphocytic thyroiditis	0	3	0	0			1																			0				0
1	62	2009-07-31	0	0	1	1	0	0	0	0	0	0.7	1	1	0	0	0		0	5	0	0																						0				0
0	32	2009-07-31	0	0	1	1	0	0	1	0	0	3	0	1	1	1	0		2	10	0	0			1																			0				0
0	60	2009-08-17	0	0	1	1	0	0	1	0	0	0.8	0	1	1	0	1	Lymphocytic thyroiditis	0	11	0	0																						0				0
0	44	2009-08-18	0	0	1	1	0	1	0	0	0	0.6	2	0	0	0	0	ADH	0	8	0	6																						0				0
1	38	2009-08-18	0	0	1	1	0	1	0	0	0	1.9	2	1	1	0	0	ADH	6	7	4	59						1										1						0				0
0	72	2009-08-18	0	0	1	1	0	0	0	0	0	0.5	0	0	1	0	1	ADH	0	11	0	0			1																			0				0
0	52	2009-08-18	0	0	1	1	0	1	1	0	0	0.8	0	1	0	0	1		0	12	0	0																						0				0
0	45	2009-08-18	0	0	1	1	0	0	1	0	0	1.5	1	1	0	0	0	ADH	1	3	0	0																						0				0
1	51	2009-08-19	0	0	1	1	0	0	2	0	0	0.4	0	1	1	0	0	ADH	0	6	0	0																						0				0
0	44	2009-08-20	0	0	1	1	0	0	1	0	0	1.1	0	0	0	1	0		0	2	0	0																						0				0
0	53	2009-08-21	0	0	1	1	0	0	0	0	0	2.8	0	0	0	0	0	ADH	3	10	0	0	0/4																					0				0
0	54	2009-08-26	0	0	1	1	0	0	1	0	0	0.6	0	1	1	0	0	ADH	0	1	0	0			1																			0				0
1	48	2009-08-26	0	0	1	1	0	0	0	0	1	0.9	0	0	0	0	0		0	5	0	0						1	0															0				0
0	53	2009-08-27	0	0	1	1	0	0	0	0	0	0.3	0	0	0	0	0	ADH	0	3	0	0																						0				0
0	46	2009-08-28	0	0	1	1	0	0	0	0	0	0.8	2	1	1	0	0	ADH	0	3	0	0																						0				0
0	51	2009-08-31	0	0	1	1	0	0	1	0	0	0.5	0	1	1	0	0	ADH	0	3	0	0																						0				0
0	36	2009-08-31	0	0	1	1	0	0	0	0	0	0.4	0	1	1	0	1	ADH, Lymphocytic thyroiditis	0	3	0	0																						0				0
0	52	2009-09-01	0	0	1	1	0	1	0	0	0	0.5	2	1	1	0	0		0	0	0	13																						0				0
0	43	2009-09-01	0	0	1	1	0	0	0	0	0	0.4	0	1	0	1	0	ADH	3	8	0	0																						0				0
0	38	2009-09-01	0	0	1	1	0	1	2	0	rt:1 , isthmus:0	1.4	2	1	1	0	0		0	6	0	7			1			1	0									1						0				0
0	43	2009-09-01	0	0	1	1	0	1	0	0	0	0.8	2	1	0	0	1	ADH	0	11	0	9						1	1									0						0				0
0	44	2009-09-03	0	0	1	1	0	0	0	0	0	0.4	2	1	0	0	1		3	11	0	0																						0				0
0	41	2009-09-03	0	0	1	1	0	0	0	0	0	0.6	2	1	1	0	1		4	15	0	0																						0				0
0	63	2009-09-03	0	0	1	1	0	0	1	0	0	0.3	0	1	0	0	0	ADH	0	4	0	0																						0				0
0	48	2009-09-03	0	0	1	1	0	0	1	0	1	1.3	0	0	0	0	0		0	5	0	0						1	1									1						0				0
1	38	2009-09-03	0	0	1	1	0	0	0	0	2	1.3	0	1	1	1	0	ADH	6	6	0	0																						0				0
0	58	2009-09-04	0	0	1	1	0	0	0	0	0	0.9	2	1	1	0	0	ADH	0	3	0	0																						0				0
1	37	2009-09-07	0	0	1	1	0	0	0	0	0	1.5	2	1	1	1	0	ADH	4	5	0	0			1																			0				0
0	59	2009-09-08	0	0	1	1	0	1	1	0	4	0.3	0	0	0	0	0	ADH	0	5	0	2						1	1									1						0				0
0	48	2009-09-08	0	0	1	1	0	0	1	0	0	0.6	0	0	0	0	0		0	2	0	0																						0				0
0	45	2009-09-09	0	0	1	1	0	1	1	0	0	0.5	0	1	1	0	1	Lymphocytic thyroiditis	0	3	0	0																						0				0
0	33	2007-06-15		0	1		0	0	1	0		2.5	0		0		1	0	2	23	0	0	0		0																			0				0
0	36	2009-09-09	0	0	1	1	0	0	0	0	0	0.8	0	0	0	1	0	ADH	0	3	0	0			1																2			0				0
0	30	2009-09-09	0	0	1	1	0	1	0	0	0	1.2	2	1	1	1	0		9	12	5	48																						0				0
1	48	2009-09-09	0	0	1	1	0	0	1	0	0	0.4	0	0	0	0	0		0	6	0	0																						0				0
0	41	2009-09-09	0	0	1	1	0	0	0	0	0	0.2	0	1	1	0	0	ADH	0	6	0	0																						0				0
0	27	2009-09-10	0	0	1	1	0	1	1	0	0	0.2	0	1	0	0	0		0	8	0	2																						0				0
0	25	2009-09-10	0	0	1	1	0	0	1	0	0	0.5	2	1	1	1	0		0	1	0	0																						0				0
0	41	2009-09-10	0	0	1	1	0	0	0	0	0	0.7	2	1	1	1	1		6	16	0	0						1	0									1						0				0
0	59	2009-09-10	0	0	1	1	0	0	1	0	1	0.6	0	0	0	0	0	ADH	0	3	0	0			1			1	1									1						0				0
0	58	2009-09-10	0	0	1	1	0	0	0	0	0	0.2	1	1	0	1	0	ADH	0	10	0	0						0	1									0						0				0
1	46	2009-09-15	0	0	1	1	0	0	1	0	2	0.9	1	1	1	1	0		10	10	0	0																						0				0
1	50	2009-09-14	0	0	1	1	0	0	0	0	0	0.5	1	1	1	0	0		4	10	0	0	0/1	0.2																				0				0
0	42	2009-09-14	0	0	1	1	0	1	0	0	0	0.3	0	1	0	1	0		2	2	0	0																						0				0
1	56	2009-09-15	0	0	1	1	0	0	0	0	0	0.3	2	1	0	1	0	ADH	2	4	0	0																						0				0
0	40	2009-09-15	0	0	1	1	0	0	0	0	0	1.3	0	0	0	0	0	ADH	1	2	0	0			1																			0				0
0	34	2009-10-22	0	0	1	1	0	0	0	0	0	1.5	0	1	1	1	0	0	0	1	0	0			1														1					0				0
0	61	2009-09-16	0	0	1	1	0	0	1	0	0	0.8	0	1	0	0	1	ADH, Lymphocytic thyroiditis	0	1	0	0																						0				0
1	38	2009-09-16	0	0	1	1	0	0	1	0	1	1.1	0	0	0	0	1	Lymphocytic thyroiditis	1	11	0	0			2																			0				0
0	40	2009-09-21	0	0	1	1	0	0	0	0	0	2.2	0	1	1	0	1	Lymphocytic thyroiditis	1	18	0	0			1																			0				0
0	48	2009-09-22	0	0	1	1	0	0	0	0	0	0.3	0	1	0	1	0	ADH	0	11	0	0																						0				0
0	28	2009-09-23	0	0	1	1	0	0	0	0	0	2.5	2	0	1	1	0		9	15	9	56																						0				0
0	30	2009-09-23	0	0	1	1	0	1	0	0	0	1.3	2	1	1	1	0	ADH	8	10	6	65		1.8																				0				0
1	42	2009-09-23	0	0	1	1	0	0	1	0	0	1.5	2	1	0	0	0	ADH	4	5	0	0		0.6	1																			0				0
0	29	2009-09-25	0	0	1	1	0	0	0	0	0	1.5	0	0	0	0	0		1	1	0	0			1																			0				0
0	66	2009-09-25	0	0	1	1	0	0	0	0	0	1.5	0	1	1	0	0	ADH	0	5	0	0																						0				0
1	51	2009-09-28	0	0	1	1	0	1	1	0	0	1.2	0	0	0	0	0	adh	0	4	0	1																						0				0
0	68	2009-09-29	0	0	1	1	0	0	0	0	0	0.6	2	1	1	1	1	0	3	14	0	0			2																			0				0
1	54	2009-09-29	0	0	1	1	0	1	1	0	0	0.5	2	1	1	1	0	0	1	1	0	6			1																			0				0
0	52	2009-09-30	0	0	1	1	0	1	1	0	0	0.4	0	1	0	0	1	ADH, Lymphocytic thyroiditis	2	8	0	3			1																			0				0
0	35	2009-09-30	0	0	1	1	0	0	0	0	0	0.6	0	1	1	0	0	ADH	0	3	0	0			1																			0				0
0	33	2009-10-05	0	0	1	1	0	1	0	0	1	1.7	0	0	0	0	0	ADH	0	8	0	6						1	1									1						0				0
1	48	2009-10-05	0	0	1	1	0	0	1	0	0	1.3	1	1	1	0	0		1	1	0	0			1																			0				0
1	53	2009-10-06	0	0	1	1	0	0	1	0	0	0.6	1	1	1	1	1	ADH	5	7	0	0		0.3																				0				0
0	65	2009-10-06	0	0	1	1	0	0	0	0	0	0.5	2	1	0	0	0	ADH	0	0	0	0																						0				0
0	46	2009-10-06	0	0	1	1	0	0	1	0	0	0.6	2	1	1	1	0	ADH	1	3	0	0																						0				0
0	44	2009-10-06	0	0	1	1	0	0	0	0	0	0.5	0	1	0	1	0	ADH	0	4	0	0																						0				0
0	24	2009-10-07	0	0	1	1	0	0	0	0	0	0.7	2	1	0	1	1	ADH, Lymphocytic thyroiditis	3	8	0	0						1			1+		13					1	0					0				0
0	46	2009-10-07	0	0	1	1	0	0	1	0	0	0.5	0	0	0	0	0	Fibrotic nodule, ADH	0	4	0	0									1+		19						0					0				0
0	30	2009-10-07	0	0	1	1	0	0	0	0	0	0.6	1	1	0	0	1	Lymphocytic thyroiditis	6	13	0	0			1						1+		65						0		3			0				0
0	56	2009-10-08	0	0	1	1	0	0	0	0	0	2	0	1	1	1	0	ADH	0	4	0	0									2+		13						0		3			0				0
0	71	2009-10-09	0	0	1	1	0	0	1	0	0	0.8	2	1	0	0	0	ADH	0	1	0	0			1						2+		2											0				0
0	64	2009-10-09	0	0	1	1	0	0	1	0	0	1.4	0	1	1	0	0		0	0	0	0									0		15											0				0
0	34	2009-10-09	0	0	1	1	0	0	0	0	rt:1 , lt:0	0.5	2	0	0	0	0		0	5	0	0			1						0		5											0				0
0	58	2009-10-12	0	0	1	1	0	0	0	0	1	1.4	2	0	0	0	0	ADH	0	1	0	0						1	0		0		5					1						0				0
0	51	2009-10-12	0	0	1	1	0	0	1	0	0	0.8	2	1	1	0	0	ADH,Intraparenchymal ectopic parathyroidal hyperplasia	0	2	0	0			1						1+		30											0				0
0	62	2009-10-13	0	0	1	1	0	0	0	0	0	0.5	0	0	0	0	1	ADH	0	7	0	0																						0				0
0	34	2009-10-15	0	0	1	1	0	0	0	0	0	0.4	0	1	1	1	1	ADH	0	31	2	33		0.3	1						0		2											0				0
0	56	2009-10-16	0	0	1	1	0	0	1	0	0	0.9	0	1	0	1	0	ADH	0	3	0	0									0		6											0				0
1	30	2009-10-16	0	0	1	1	0	0	0	0	0	0.8	0	1	0	1	0	0	3	7	0	0									1		8											0				0
0	25	2007-07-09		0	1		0	1	1	0		0.3	0		0		1	0	1	4	0	5	0		0																			0				0
1	61	2009-10-19	0	0	1	1	0	1	1	0	0	0.8	2	1	1	0	1	ADH	2	7	0	4		0.17							0		12						1					0				0
0	58	2009-10-20	0	0	1	1	0	0	0	0	0	0.6	0	1	0	1	0	ADH	1	1	0	0		0.12															1					0				0
0	40	2009-10-20	0	0	1	1	0	1	0	0	0	0.5	0	0	1	0	1	ADH	1	8	0	2			1						1+		14						0					0				0
1	34	2009-10-20	0	0	1	1	0	0	1	0	0	0.6	2	1	0	1	0		3	3	0	0		0.4															1					0				0
0	55	2009-10-20	0	0	1	1	0	0	0	0	0	0.5	0	1	0	0	1	ADH	0	9	0	0			1						0		32						0					0				0
0	40	2009-10-22	0	0	1	1	0	0	0	0	0	0.6	0	1	0	0	0	0	0	3	0	0																	0					0				0
1	69	2009-10-22	0	0	1	1	0	0	1	0	0	0.5	0	0	0	1	1	0	0	2	0	0			1						2+		3						0					0				0
0	28	2009-10-22	0	0	1	1	0	1	0	0	0	0.9	0	1	0	1	1	ADH	3	7	0	1			1														1					0				0
0	60	2009-10-22	0	0	1	1	0	0	0	0	0	3	2	1	1	1	0	ADH	7	12	0	0			1														0					2				0
0	53	2009-02-09	0	0	1	1	0	0	1	0	0	0.5	0		0	0	1		1	5	0	0						1										1						0				0
0	32	2009-11-23	0	0	1	1	0	0	0	0	0	0.5	0	1	1	0	1	0	3	14	0	0									1+		20						1					0				0
0	34	2009-10-23	0	0	1	1	0	0	1	0	0	0.5	2	1	0	1	0	ADH	4	9	0	0									0		10						0					0				0
1	60	2009-10-26	0	0	1	1	0	0	1	0	0	0.5	0	1	0	0	0		1	1	0	0									1+		3						0					0				0
0	51	2009-10-26	0	0	1	1	0	0	0	0	rt:0 , lt:0,1	0.8	2	1	1	1	0	ADH	0	4	0	0						1	0		1+		5					1	0		3			0				0
0	43	2009-12-15	0	0	1	1	0	0	0	0	0	1.2	0	1	1	0	0	ADH	5	5	0	0									0		6						1					0				0
0	61	2009-11-02	0	0	1	1	0	0	0	0	0	0.4	1	1	0	0	1	0	0	4	0	0			1						1+		57						1					0				0
0	59	2009-11-02	0	0	1	1	0	0	1	0	0	0.045	0	0	0	0	0	0	0	2	0	0						0										0						0				0
0	52	2009-11-02	0	0	1	1	0	0	0	0	0	1.5	2	1	1	0	0	0	0	5	0	0									3+		1						1					0				0
0	37	2009-11-10	0	0	1	1	0	1	0	0	0	0.6	0	1	1	1	1	ADH	0	15	0	3									1+		4						1					0				0
0	49	2009-11-10	0	0	1	1	0	0	1	0	0	0.8	0	1	1	0	1	0	0	7	0	0									1+		10						1		2			0				0
0	66	2009-04-20	0	0	1	1	0	1	0	0	rt:6 , lt:0	0.5	2	1	1	1	1		1	4	1	1	0/0	0.15				1			1		0.03					0						0				0
0	62	2009-11-11	0	0	1	1	0	0	1	0	0	0.5	0	1	1	1	0	ADH	0	5	0	0																			3			0				0
0	60	2010-05-12	0	0	1	1	0	0	1	0	0	0.8	2	1	1	0	0	1	1	4	0	0	0	0.03	0						0		3						1					0		3	1	0
1	30	2009-11-12	0	0	1	1	0	0	1	0	0	1.3	0	1	1	0	0	0	0	4	0	0									0		15						1					0				0
0	39	2009-11-12	0	0	1	1	0	1	0	0	0	1	1	1	0	0	0	0	0	2	0	1									0		4						1					0				0
0	29	2009-11-12	0	0	1	1	0	0	1	0	0	1.9	0	1	1	0	0	ADH	0	8	0	0									0		15						1					0				0
0	49	2009-11-13	0	0	1	1	0	1	1	0	0	0.5	2	1	1	0	0	0	0	3	0	5									1+		2						1					0				0
0	34	2009-11-16	0	0	1	1	0	0	0	0	0	0.3	2	1	1	1	0	0	0	2	0	0									0		15						1					0				0
0	33	2009-11-16	0	0	1	1	0	0	0	0	0	2.3	0	1	1	1	0	0	11	18	0	0									1+		32						1					0				0
1	54	2009-11-16	0	0	1	1	0	0	0	0	0	0.5	1	1	0	0	0	1	0	5	0	0			1						0		2						1					0				0
0	46	2009-11-16	0	0	1	1	0	0	1	0	0	0.5	0	1	1	0	0	0	0	7	0	0									0		20						1					0				0
0	43	2009-11-17	0	0	1	1	0	0	1	0	0	1.1	2	0	0	0	0	ADH	0	10	0	0			1						1+		7						1					0				0
0	43	2009-11-17	0	0	1	1	0	0	1	0	0	1	2	1	0	0	1	ADH	0	5	0	0						1	0		1+		8					1	0					0				0
0	48	2009-11-18	0	0	1	1	0	0	2	0	0	0.9	0	1	1	0	0	0	0	2	0	0									1+		7						1					0				0
1	44	2009-11-18	0	0	1	1	0	0	1	0	0	1.5	0	1	0	0	0	0	1	7	0	0									1+		15						1					0				0
0	57	2009-11-18	0	0	1	1	0	0	2	0	0	0.9	2	1	1	0	0	ADH	0	1	0	0			1			1	0		0		3					1	1					0				0
0	48	2009-11-19	0	0	1	1	0	1	0	0	0	0.5	1	1	1	1	1	0	0	10	0	2									2+		20						1					1				0
0	37	2009-11-19	0	0	1	1	0	0	0	0	0	0.9	2	1	1	1	1	ADH	0	11	0	0			1						0		1						1					0				0
0	52	2009-11-20	0	0	1	1	0	0	0	0	0	1.1	1	1	0	1	0	0	0	1	0	0			1						0		1						1					0				0
1	39	2009-11-23	0	0	1	1	0	0	0	0	1	2.1	0	0	0	0	0	0	0	2	0	0						1	1									1						0				0
1	42	2009-11-23	0	0	1	1	0	0	0	0	0	0.5	0	1	1	0	1	0	2	10	0	0									1+		11						1					0				0
0	59	2009-11-24	0	0	1	1	0	0	1	0	rt:1 , lt:0	1.8	2	1	0	0	0	0	0	3	0	0			2																			0				1
0	37	2009-11-25	0	0	1	1	0	0	0	0	0	1.3	2	1	0	0	0	0	0	1	0	0									0		4						0					0				0
1	36	2009-11-26	0	0	1	1	0	0	0	0	0	0.6	2	1	1	1	0	ADH	1	9	0	0			1						2+		7						0					0				0
0	60	2009-11-26	0	0	1	1	0	0	0	0	0	0.6	0	1	1	1	0	ADH	1	5	0	0									0		10						1					0				0
0	35	2009-11-26	0	0	1	1	0	0	0	0	0	0.5	0	1	0	0	1	ADH	0	1	0	0									0		3						0					0				0
0	41	2009-11-30	0	0	1	1	0	0	1	0	0	0.7	0	1	0	1	1	ADH	2	12	0	0									0		7						1					0				0
0	41	2009-12-01	0	0	1	1	0	0	0	0	0	0.5	2	0	0	1	0	Parathyroid adenoma	0	10	0	0						1	1		0		6					1	1		3			0				0
1	50	2009-12-01	0	0	1	1	0	0	0	0	0	1.1	0	1	1	0	1		0	21	0	0			1						0		5						1					0				0
0	62	2009-12-01	0	0	1	1	0	1	0	0	0	1.1	2	1	1	1	0		0	0	0	2									0		10						1					4				0
0	50	2009-04-27	0	0	1	1	0	0	1	0	0	0.2	2	1	1	0	0	AH	0	5	0	0			1																			0				0
0	40	2009-12-01	0	0	1	1	0	1	1	0	0	0.5	0	1	1	0	0		0	7	0	5									0		7						0					0				0
1	55	2009-12-02	0	0	1	1	0	1	0	0	0	1.1	0	1	1	0	0	0	0	5	0	7									0		2						1					0				0
0	76	2009-12-02	0	0	1	1	0	0	0	0	0	0.7	2	1	1	0	1	ADH	0	4	0	0									0		12						1					0				0
0	36	2009-12-02	0	0	1	1	0	1	0	0	0	0.3	2	1	1	0	0		0	8	0	4									0		15						1		2			0				0
0	71	2009-12-03	0	0	1	1	0	1	1	1	10	1.2	1	1	0	0	0		0	5	0	1			2													1		1				0				0
0	51	2009-12-03	0	0	1	1	0	1	1	0	0	0.8	0	1	1	0	0		0	3	0	3									1+		12						1					0				0
0	53	2009-12-04	0	0	1	1	0	0	1	0	0	0.5	2	1	0	0	0	0	1	1	0	0									1+		7						1					0				0
0	28	2009-12-04	0	0	1	1	0	0	1	0	0	0.3	0	1	0	0	1	0	0	4	0	0									0		1						1					0				0
0	31	2009-12-04	0	0	1	1	0	0	0	0	0	0.9	1	1	0	0	1	ADH	3	9	0	0									1+		30						1					0				0
0	45	2009-12-04	0	0	1	1	0	0	1	0	0	0.9	1	1	1	0	0	0	1	2	0	0																						0				0
0	54	2009-12-07	0	0	1	1	0	0	0	0	0	0.3	0	0	0	0	1	ADH, follicular adenoma	0	1	0	0									0		10						0					0				0
0	37	2009-12-07	0	0	1	1	0	0	0	0	0	0.6	0	0	0	0	0	Branchial cleft cyst	0	3	0	0									2+		4						1					0				0
0	45	2009-12-07	0	0	1	1	0	0	1	0	0	0.5	2	1	1	1	1	ADH	0	7	0	0									0		9						1					0				0
0	48	2009-12-08	0	0	1	1	0	0	1	0	0	0.2	0	1	0	0	1		0	13	0	0																						0				0
0	41	2009-12-08	0	0	1	1	0	0	1	0	0	0.2	0	1	0	0	0	ADH	0	5	0	0									1+		12						1					0				0
0	49	2009-12-08	0	0	1	1	0	0	1	0	0	0.8	2	1	1	0	1		0	9	0	0			1																			0				0
0	61	2009-12-09	0	0	1	1	0	0	1	0	0	0.6	0	1	0	0	0	ADH	0	6	0	0						1	note1:1 , Note2:0		0			0	0	0		0						0				0
0	30	2009-12-09	0	0	1	1	0	0	1	3		0.7	0	1	0	0	0		0	11	0	50														1								0				0
0	41	2009-12-10	0	0	1	1	0	0	1	0	0	0.4	1	1	1	1	1	ADH	0	1	0	0						1	1		0		2					0	1					0				0
0	47	2009-12-10	0	0	1	1	0	0	0	0	0	0.3	0	1	1	0	1	ADH	0	7	0	0									0		3						0					0				0
0	56	2009-12-10	0	0	1	1	0	1	0	0	0	0.6	2	1	1	0	1		0	2	0	17									0		15						1					0				0
0	57	2009-12-10	0	0	1	1	0	0	0	0	1	0.2	0	0	0	0	0	ADH	0	6	0	0																						0				0
0	39	2009-12-11	0	0	1	1	0	0	0	0	0	0.6	0	1	1	1	1	0	0	7	0	0									0		3						0					0				0
0	30	2009-12-14	0	0	1	1	0	0	0	0	0 ,1	0.7	1	1	1	1	0	0	1	3	0	0			1			1	0		1+		7					1	1					0				0
0	52	2009-12-14	0	0	1	1	0	0	1	0	0	1.1	0	1	1	0	1	0	0	8	0	0									0		10						0					0				0
0	51	2009-12-15	0	0	1	1	0	0	1	0	0	0.4	0	1	1	0	0		0	3	0	0			1						2+		8						1					0				0
1	55	2009-12-16	0	0	1	1	0	1	0	0	0 ,1	0.5	1	1	0	0	1	ADH	0	4	0	3			1						0		3						1					0				0
0	60	2009-12-16	0	0	1	1	0	0	1	0	0,1	1.2	1	1	0	0	1	ADH	0	15	0	0																						0				0
0	46	2009-12-16	0	0	1	1	0	0	1	0	0	0.6	1	1	1	0	0	0	1	3	0	0			1						0		7						1					0				0
0	46	2009-12-17	0	0	1	1	0	0	0	0	0	1.1	0	1	0	0	0	ADH	0	3	0	0									0		6						1					0				0
0	45	2009-12-17	0	0	1	1	0	0	1	0	0	1.1	0	1	1	0	1		0	4	0	0			1						1+		7						1					0				0
1	35	2009-12-18	0	0	1	1	0	0	0	0	0	0.6	0	1	0	1	0	ADH	5	6	0	0			1																			0				0
0	54	2009-12-21	0	0	1	1	0	0	0	0	0	0.5	2	1	1	0	1	0	0	8	0	0									1+		3						1					0				0
1	56	2009-12-22	0	0	1	1	0	0	1	0	0	0.4	1	1	0	0	0		0	3	0	0									0		4						1					0				0
0	51	2009-12-22	0	0	1	1	0	1	0	0	1	0.3	0	1	1	0	0		3	11	0	2									0		6						0					0				0
1	56	2009-12-22	0	0	1	1	0	0	1	0	0	1.6	0	1	1	0	0		1	1	0	0			1																			0				0
0	34	2009-12-23	0	0	1	1	0	0	1	0	0	0.4	0	1	0	1	1	ADH	0	4	0	0			1						0		31						0					0				0
0	40	2009-12-23	0	0	1	1	0	0	1	0	0	0.7	2	1	1	0	1	ADH	2	14	0	0									0		2						1					0				0
0	59	2009-12-24	0	0	1	1	0	0	1	0	0	0.4	2	1	1	0	0		0	6	0	0			1						0		10						1					0				0
1	26	2009-12-24	0	0	1	1	0	0	0	3		5	0		0	0	0		0	5	0	94														1	1							0				0
0	30	2009-12-24	0	0	1	1	0	0	0	0	0	0.7	0	1	1	0	1		2	15	0	0									0		10						1					0				0
0	30	2009-12-28	0	0	1	1	0	0	0	0	0	0.5	2	1	0	1	1	0	2	15	0	0			2						1+		11						0		3			0				0
0	39	2009-12-28	0	0	1	1	0	1	1	0	0	0.8	0	1	1	1	1	0	7	13	0	2									1+		12						0					0				0
0	31	2009-12-28	0	0	1	1	0	0	1	0	0	1.1	0	1	1	1	0	0	3	7	0	0									1+		7						1					0				0
0	57	2009-12-28	0	0	1	1	0	0	1	0	0	0.6	1	1	0	1	1	ADH	0	1	0	0									3+		22						0					0				0
0	65	2009-12-29	0	0	1	1	0	0	1	0	0	1.8	0	1	1	0	1		0	10	0	0									3+		11						0		3			0				0
0	55	2009-12-29	0	0	1	1	0	0	1	0	0	0.5	0	1	0	0	0		0	0	0	0									1+		6						0					0				0
0	68	2009-12-29	0	0	1	1	0	0	0	0	0	0.6	0	1	0	0	0	ADH	0	2	0	0									1+		11						1					0				0
0	36	2009-12-30	0	0	1	1	0	0	1	3		2	0	0	0	0	0		0	7	0	43			2				1					0	1	1	0							0				0
0	78	2009-05-19	0	0	1	1	0	0	1	0	0	3.5	2	1	1	1	1	Lymphocytic thyroiditis ADH	1	10	0	0																						0				0
0	57	2009-12-31	0	0	1	1	0	1	0	0	0	1.5	2	1	1	1	1	0	8	21	9	39									2+		19						0					0				0
1	36	2010-01-04	0	0	1	1	0	0	1	0	0	0.5	0	1	0	0	1	0	0	4	0	0	0		1						3+		40						1					0		1	0	0
0	38	2010-01-04	0	0	1	1	0	0	0	0	0	0.9	0	1	0	0	0	0	0	8	0	0	0		0						3+		12						0					0		1	0	0
0	41	2010-01-04	0	0	1	1	0	0	1	3	0	0.7	0	0	0	0	0	colloid nodule	0	0	0	0	0		0				1		0		3%이하			1	1							0		1	0	0
0	51	2010-01-04	0	0	1	1	0	0	0	0	0	0.3	0	1	1	1	1	0	0	8	0	0	0		1						3+		14						1					0		3	0	0
1	35	2010-01-05	0	0	1	1	0	0	0	0	0	1.3	1	1	1	0	0	0	0	2	0	0	0		1						2+		25						1					0		3	0	0
0	53	2010-01-05	0	0	1	1	0	1	1	0	0	0.7	0	1	0	0	0	1	0	4	0	0	0		0			1	1		3+		7					0	1					0		1	0	0
0	63	2010-01-05	0	0	1	1	0	0	0	0	0	0.8	0	1	1	1	0	0	4	8	0	0	0		1						1+		10						1					0		3	1	0
1	50	2010-01-06	0	0	1	1	0	0	1	0	0	1.1	1	0	0	1	0	1	0	4	0	0	0		0						3+		4						0					0		1	0	0
0	51	2010-01-06	0	0	1	1	0	0	0	0	1	0.9	2	0	0	0	1	0	1	4	0	0	0		0						1+		2						0		3			0		1	1	0
0	56	2010-01-06	0	0	1	1	0	0	0	0	0	0.3	0	0	0	0	0	1	0	0	0	0	0		0						3+		2						0					0		1	0	0
0	56	2010-01-06	0	0	1	1	0	0	0	0	0	0.4	0	1	0	0	0	1	0	1	0	0	0		0						2+		19						0					0		1	0	0
0	32	2010-10-15	0	0	1	1	0	0	0	0	0	1.3	0	1	1	0	1	0	4	4	0	0	0	0.5	0																			0		3	1	0
0	38	2010-01-07	0	0	1	1	0	1	0	0	0	1.4	0	1	1	1	1	0	0	14	0	0	0		1						1+		7						0					0		3	0	0
0	64	2010-01-07	0	0	1	1	0	0	1	0	0	0.3	1	1	0	0	1	1	0	9	0	0	0		0																2			0		1	0	0
0	22	2010-01-08	0	0	1	1	0	0	1	0	0	1.2	1	1	1	1	1	0	2	5	0	0	0		1						1+		8						1		1, 3			0		3	1	0
0	23	2010-01-08	0	0	1	1	0	0	2	0	0	2	0	1	1	1	1	0	1	4	0	0	0		1						2+		5						0					0		3	1	0
0	31	2010-01-11	0	0	1	1	0	0	0	0	1	1.8	0	0	1	0	1	0	0	7	0	0	0		0						0		15						0		3			0		3	0	0
0	32	2010-01-11	0	0	1	1	0	0	1	0	0	1.5	0	0	0	1	0	0	0	0	0	0	0		1						1+		3						0					0		1	0	0
0	41	2010-01-11	0	0	1	1	0	0	1	0	0	1	0	0	0	0	0	0	0	4	0	0	0		1						3+		8						1					0		3	0	0
0	44	2010-01-11	0	0	1	1	0	0	0	0	1	0.4	0	1	0	0	0	0	0	2	0	0	0		0						2+		4						1					0		1	0	0
0	52	2010-01-11	0	0	1	1	0	0	1	0	0	1	0	1	0	0	0	0	1	4	0	0	0		0						3+		12						1					0		3	1	0
1	40	2010-01-12	0	0	1	1	0	0	0	0	0	0.5	0	1	1	0	0	0	2	9	0	0	0		1						1+		8						0					0		3	1	0
0	50	2010-01-12	0	0	1	1	0	1	0	0	0	0.5	0	1	1	1	1	1	0	1	0	0	0		0						3+		18						1					0		3	0	0
0	55	2010-01-13	0	0	1	1	0	0	1	0	0	1.2	1	1	1	1	0	0	1	3	0	0	0		0						1+		5						1					1		3	1	0
0	40	2010-01-14	0	0	1	1	0	0	0	0	0	0.7	0	1	0	1	0	0	3	5	0	0	0		0						1+		12						1					0		1	1	0
0	44	2010-01-14	0	0	1	1	0	0	0	0	0	0.5	0	1	0	0	0	1	2	13	0	0	0		0						1+		4						1					0		1	1	0
0	50	2010-01-14	0	0	1	1	0	0	1	0	0	1.2	0	0	0	1	0	1	2	2	0	0	0		0			1										1						0		1	1	0
0	19	2010-01-15	0	0	1	1	0	0	0	0	0	2	0	0	0	0	0	1	0	0	0	0	0		0			1	0									0		0				0		1	0	0
0	32	2010-01-15	0	0	1	1	0	0	1	0	0	1.2	0	0	1	0	0	0	3	6	0	0	0		1						1+		5						1					0		3	1	0
0	35	2010-01-15	0	0	1	1	0	0	0	0	0	1.4	0	1	1	0	0	0	3	5	0	0	0		0						2+		5						1					0		3	1	0
0	40	2010-01-15	0	0	1	1	0	0	1	0	0	1.1	1	1	0	1	0	0	0	0	0	0	0		0						2+		22						1					0		1	0	0
0	41	2010-01-18	0	0	1	1	0	0	0	0	1	0.8	0	0	0	0	0	0	0	6	0	0	0		0			1	0		0		1					0	0					0		1	0	0
1	41	2010-01-18	0	0	1	1	0	0	0	0	0	0.9	1	1	0	1	0	0	0	5	0	0	0		0						0		15						1					0		1	0	0
0	48	2010-01-18	0	0	1	1	0	0	1	0	0	0.3	0	0	0	0	1	0	0	3	0	0	0		0						1+		5						0					0		1	0	0
0	55	2010-01-19	0	0	1	1	0	0	1	0	0	1.1	1	1	1	0	0	0	0	0	0	0	0		1						2+		15						0					0		3	0	0
0	65	2010-01-19	0	0	1	1	0	0	1	0	0	0.5	0	1	1	0	0	1	0	7	0	0	0		0						2+		3						0					0		3	0	0
0	71	2010-01-19	0	0	1	1	0	0	1	0	0	0.4	0	0	0	0	0	0	0	2	0	0	0		1						1+		5						0					0		1	0	0
0	35	2010-01-20	0	0	1	1	0	0	1	0	1	0.5	0	0	1	1	1	0	2	3	0	0	0		0						1+		11						0					0		3	1	0
0	44	2010-01-20	0	0	1	1	0	0	1	0	0	0.9	0	1	1	1	1	0	0	7	0	0	0		0						0		8						1					0		3	0	0
0	68	2010-01-20	0	0	1	1	0	0	1	0	0	0.3	0	0	1	1	1	1, hurthle cell adenoma	0	8	0	0	0		1			1	1		0		19					0	0					0		3	0	0
0	42	2010-01-22	0	0	1	1	0	1	1	0	0	0.4	0	1	0	0	1	0	0	17	0	0	0		0						0		2						0					0		1	0	0
0	60	2010-01-22	0	0	1	1	0	0	0	0	0	0.9	0	1	1	0	0	0	0	1	0	0	0		1						3+		12						1					0		3	0	0
0	61	2010-01-22	0	0	1	1	0	0	0	0	0	0.6	0	1	1	0	0	0	0	2	0	0	0		0						2+		7						1					0		3	0	0
0	50	2010-01-25	0	0	1	1	0	0	1	0	0	0.8	0	1	1	0	0	1	0	6	0	0	0		1						1+		12						1					0		3	0	0
0	61	2010-01-25	0	0	1	1	0	0	0	0	0	0.2	0	1	0	0	1	1	0	5	0	0	0		0						1+		5						0		3			0		1	0	0
0	25	2010-01-26	0	0	1	1	0	0	0	0	1	0.6	0	1	1	0	0	1	0	1	0	0	0		0						2+		2						1					0		3	0	0
0	27	2010-01-26	0	0	1	1	0	0	1	0	2	1.5	0	0	0	1	1	0	2	12	0	0	0		0						1+		2						0		3			0		1	1	0
0	37	2010-01-26	0	0	1	1	0	1	1	0	0	0.5	0	1	1	0	1	0	0	7	0	0	0		1						2+		10						1					0		3	0	0
0	40	2010-01-26	0	0	1	1	0	1	0	0	0	1.7	0	1	1	1	1	1	0	10	0	0	0		0						1+		10						1		3			0		3	0	0
0	54	2010-01-26	0	0	1	1	0	0	0	0	0	0.4	0	1	0	1	0	1	0	6	0	0	0		1			1	0									0						0		1	0	0
0	62	2010-01-27	0	0	1	1	0	0	0	0	0	0.9	0	1	1	0	0	1	3	4	0	0	0		0																			0		3	1	0
0	37	2010-01-28	0	0	1	1	0	0	0	0	0	0.3	0	0	0	1	1	0	0	13	0	0	0		0						3+		6						0					0		1	0	0
0	51	2010-01-28	0	0	1	1	0	1	1	0	0	1.6	0	1	1	1	1	0	0	3	0	0	0		0						2+		9						1					0		3	0	0
1	60	2010-01-28	0	0	1	1	0	0	0	0	0	0.8	1	0	0	1	0	0	0	5	0	0	0		2						3+		5						1					0		1	0	0
0	69	2010-01-28	0	0	1	1	0	0	1	0	0	1.5	0	1	1	0	0	1	0	6	0	0	0		0			1			1+		28					0	1	0				0		3	0	0
0	72	2010-01-28	0	0	1	1	0	1	1	0	0	1.5	0	1	1	1	1	1	2	15	0	0	0		1						2+		13						1		3			0		3	1	0
0	40	2010-01-29	0	0	1	1	0	0	1	0	0	1.1	1	1	1	1	1	0	0	5	0	0	0		0			1	0		2+		40					1	0					0		3	0	0
1	43	2010-01-29	0	0	1	1	0	1	0	0	0	1	1	0	0	1	1	1	0	17	0	0	0		1						3+		5						0					0		3	0	0
0	41	2010-02-02	0	0	1	1	0	0	0	0	0	0.8	1	1	0	1	0	0	0	0	0	0	0		0						1+		3						0					0		1	0	0
0	42	2010-02-02	0	0	1	1	0	0	0	0	0	0.3	0	1	1	1	0	1	0	4	0	0	0		0						0		5						0					0		3	0	0
1	50	2010-02-02	0	0	1	1	0	1	0	0	0	1.4	0	1	1	1	0	1	0	1	1	2	0		1						1+		4						1					0		3	2	0
0	52	2010-02-02	0	0	1	1	0	0	0	0	0	0.5	0	1	1	1	0	0	0	3	0	0	0		0						1+		12						1					0		3	0	0
0	29	2010-02-03	0	0	1	1	0	0	1	0	2	1.4	0	0	1	1	1	0	4	7	0	0	0		0						0		4						0					0		3	1	0
0	38	2010-02-03	0	0	1	1	0	0	0	0	0	0.6	0	0	0	0	0	0	0	0	0	0	0		0						3+		7						1					0		1	0	0
0	34	2010-02-04	0	0	1	1	0	0	1	0	0	0.3	0	1	1	0	0	1	0	0	0	0	0		1						1+		7						0					0		3	0	0
1	59	2010-02-04	0	0	1	1	0	0	1	0	0	0.9	0	1	1	0	0	0	0	2	0	0	0		0						1+		8						0					0		3	0	0
0	33	2010-02-05	0	0	1	1	0	0	0	0	1	0.7	2	0	1	0	1	0	0	2	0	0	0		1			1	0									1						0		3	0	0
0	53	2010-02-05	0	0	1	1	0	0	1	0	0	0.8	0	1	1	1	0	0	1	6	0	0	0		1						2+		5						0					0		3	1	0
0	34	2010-02-08	0	0	1	1	0	0	1	0	0	1.9	0	1	0	1	1	0	0	3	0	0	0		0						1+		6						1					0		1	0	0
1	41	2010-02-08	0	0	1	1	0	0	0	0	0	0.4	0	1	0	1	1	1	0	7	0	0	0		0			1	1		2+		3					0	0					0		1	0	0
1	44	2010-02-08	0	0	1	1	0	0	1	0	0	0.3	1	1	0	1	0	0	1	7	0	0	0		0						0		11						1					0		1	1	0
0	48	2010-02-08	0	0	1	1	0	0	1	0	0	1.3	0	1	1	0	0	0	1	4	0	0	0		0						1+		6						1					0		3	1	0
0	55	2010-02-08	0	0	1	1	0	0	1	0	2	0.9	0	0	0	1	1	0	1	3	0	0	0		0						2+		14						1					0		1	1	0
0	25	2010-02-09	0	0	1	1	0	0	0	0	0	0.5	1	1	1	0	1	0	1	19	0	0	1/4		0						0		17						0					0		3	1	0
0	30	2010-02-09	0	0	1	1	0	0	0	0	0	1.8	0	1	1	1	0	0	3	3	0	0	0		0						1+		8						1					0		3	1	0
1	36	2010-02-10	0	0	1	1	0	0	0	0	0	0.6	0	1	1	1	0	0	9	14	0	0	0		0						3+		5						1					0		3	1	0
1	43	2010-02-10	0	0	1	1	0	0	0	0	0	0.9	1	1	1	1	0	0	0	1	0	0	0		1						1+		7						1		3			0		3	0	0
0	39	2009-06-09	0	0	1	1	0	0	0	0	0	0.3	0	1	0	0	1	Lymphocytic thyroiditis	0	17	0	0																						0				0
0	56	2010-02-10	0	0	1	1	0	0	1	0	0	1	0	1	1	1	1	0	1	6	0	0	0		1						1+		9						1					0		3	1	0
0	30	2010-02-11	0	0	1	1	0	0	0	0	0	0.4	1	1	1	1	0	0	0	3	0	0	0		0						1+		6						1					0		3	0	0
0	21	2010-02-12	0	0	1	1	0	0	0	0	0	0.6	0	0	1	0	0	0	0	0	0	0	0		0						1+		23						1					0		3	0	0
0	43	2010-02-12	0	0	1	1	0	0	0	0	0	1	0	1	1	0	0	0	0	3	0	0	0		0						2+		12						1		0			0		3	0	0
1	44	2010-02-12	0	0	1	1	0	0	0	0	0	0.3	0	1	0	0	1	1	0	9	0	0	0		0						0		2						1					0		1	0	0
0	57	2010-02-12	0	0	1	1	0	0	1	0	0	1	1	1	1	0	0	1	0	1	0	0	0		0						3+		6						1					0		3	0	0
0	32	2010-02-17	0	0	1	1	0	0	1	0	0	0.4	0	1	0	0	1	0	1	10	0	0	0		0						3+		25						1					0		1	1	0
0	46	2010-02-17	0	0	1	1	0	0	0	0	0	0.6	1	1	0	1	0	0	0	2	0	0	0		0						0		12						1					0		1	0	0
0	49	2010-02-17	0	0	1	1	0	0	0	0	0	0.5	0	1	1	0	0	0	0	1	0	0	0		0						1+		14						1					0		3	0	0
0	32	2010-02-18	0	0	1	1	0	1	1	0	0	0.6	0	1	1	1	1	0	1	5	0	0	0		1						3+		15						0					0		3	1	0
0	37	2010-02-18	0	0	1	1	0	0	0	0	0	0.8	0	0	1	1	1	0	3	6	0	0	0		0						1+		10						1					0		3	1	0
0	39	2010-02-18	0	0	1	1	0	0	0	0	0	0.5	0	1	0	0	1	0	0	5	0	0	0		0						3+		36						1					0		1	0	0
0	48	2010-02-18	0	0	1	1	0	0	0	0	0	0.8	1	1	1	1	1	0	0	4	0	0	0		0						1+		40						1					0		3	0	0
0	23	2010-02-22	0	0	1	1	0	0	1	0	0	2	0	1	1	1	0	0	0	0	0	0	0		0						1+		5						1					0		3	0	0
0	33	2010-02-22	0	0	1	1	0	0	0	0	0	0.3	1	0	0	1	0	0	1	7	0	0	0		1						3+		16						0					0		1	1	0
0	39	2010-02-22	0	0	1	1	0	0	1	0	0	0.5	0	1	1	1	0	0	4	6	0	0	0		0						1+		7						0					0		3	1	0
0	44	2010-02-22	0	0	1	1	0	0	1	0	0	1.1	1	1	1	1	0	0	4	11	0	0	0		0						2+		5						1					0		3	1	0
0	55	2010-02-22	0	0	1	1	0	0	0	0	0	0.2	0	0	0	0	0	1	1	10	0	0	0		1			1	1									0						0		1	1	0
0	40	2010-02-23	0	0	1	1	0	0	1	0	0	0.5	1	1	1	1	0	0	0	4	0	0	0		1						2+		23						1					0		3	0	0
0	45	2010-02-23	0	0	1	1	0	0	1	0	0	0.3	0	1	0	1	0	0	0	5	0	0	0		0						1+		2						1					0		1	0	0
1	45	2010-02-23	0	0	1	1	0	0	0	0	0	1	0	0	0	0	1	1	0	4	0	0	0		0						1+		3						1					0		3	0	0
1	51	2010-02-23	0	0	1	1	0	0	0	0	0	0.5	0	1	1	0	1	0	2	11	0	0	0		0						1+		8						1					0		3	1	0
0	29	2010-02-24	0	0	1	1	0	0	1	0	2	0.8	0	1	1	1	1	0	3	8	0	0	0		0						1+		12						1					0		3	1	0
0	37	2010-02-24	0	0	1	1	0	0	1	0	0	1	0	1	1	0	0	0	0	0	0	0	0		0						1+		5						1					0		3	0	0
1	41	2010-02-24	0	0	1	1	0	0	0	0	0	0.7	1	1	0	0	1	0	0	8	0	0	0/3		1						1+		35						0					0		1	0	0
0	47	2010-02-24	0	0	1	1	0	0	1	0	0	0.5	0	1	0	0	1	0	2	3	0	0	0		0						1+		11						1					0		1	1	0
0	52	2010-02-24	0	0	1	1	0	1	1	0	0	0.6	0	1	1	0	1	1	0	2	0	0	0		0						1+		9						1					0		3	0	0
1	61	2010-02-25	0	0	1	1	0	0	0	0	0	1.5	0	1	0	0	1	1	1	12	0	0	0		1			1	1		1+		8					0	1					0		1	1	0
1	62	2010-02-25	0	0	1	1	0	0	0	0	0	0.2	1	1	0	0	0	1	0	4	0	0	0		1						1+		2						0					0		1	0	0
1	44	2010-02-26	0	0	1	1	0	0	1	0	0	0.5	2	1	1	0	0	0	0	5	0	0	0		1						3+		15						1					0		3	0	0
0	59	2010-02-26	0	0	1	1	0	0	0	0	0	0.7	1	1	1	1	1	0	2	9	0	0	0		0						2+		10						1					0		3	1	0
0	62	2010-02-26	0	0	1	1	0	0	1	0	0	0.8	2	1	1	0	1	0	0	5	0	0	0		1						2+		2						1					0		3	0	0
1	40	2010-03-02	0	0	1	1	0	0	0	0	0	0.6	0	1	1	0	1	0	0	4	0	0	0		1						1+		5						1					0		3	0	0
0	51	2010-03-02	0	0	1	1	0	0	0	0	0	0.2	1	1	0	1	1	1	0	7	0	0	0		1						0		6						0					0		1	0	0
0	55	2010-03-02	0	0	1	1	0	0	0	0	0	1.9	0	1	1	1	0	0	0	0	0	0	0		0						1+		12						1					2		3	0	0
0	59	2010-03-02	0	0	1	1	0	0	0	0	0	1.5	2	1	1	0	1	1	2	17	0	0	0		0						2+		6						1					0		3	1	0
0	26	2010-03-03	0	0	1	1	0	0	1	0	0	0.7	0	1	0	1	1	0	0	0	0	0	0		0														1					0		1	0	0
0	31	2010-03-03	0	0	1	1	0	0	0	0	0	1.1	0	0	0	1	0	0	0	3	0	0	0		0						3+		15						0					0		1	0	0
0	49	2010-03-04	0	0	1	1	0	0	1	0	0	2	0	1	1	0	0	1	1	3	0	0	0		2						2+		12						1					0		3	1	0
1	58	2010-03-04	0	0	1	1	0	1	1	0	0	1.1	0	1	1	1	0	0	0	1	0	0	0		0														0					0		3	0	0
0	58	2010-03-05	0	0	1	1	0	0	0	0	0	0.4	0	1	0	0	0	1	0	10	0	0	0		1						3+		9						1					0		1	0	0
0	24	2010-03-08	0	0	1	1	0	0	1	0	0	0.8	1	1	1	1	0	0	4	5	0	0	0		0						1+		10						1					0		3	1	0
0	29	2010-03-08	0	0	1	1	0	0	0	0	0	0.4	0	1	0	1	0	0	1	1	0	0	0		1																			0		1	1	0
0	60	2010-03-08	0	0	1	1	0	0	0	1,0	0,10	2	0	0	1	1	0	1	0	0	0	0	0		0						0		less than 1%							0ative				1		4	0	0
0	32	2010-03-09	0	0	1	1	0	0	0	0	2	1.4	2	1	1	1	1	1	0	1	0	0	0		0						1+		5						1					0		3	0	0
0	52	2010-03-09	0	0	1	1	0	0	0	0	0	0.8	0	1	1	0	0	0	0	2	0	0	0		0						1+		5						1					0		3	0	0
0	27	2010-03-10	0	0	1	1	0	0	0	0	2	0.8	0	1	1	1	1	0	1	5	0	0	0		0			1			1+		7					1	0					0		3	1	0
1	29	2010-03-10	0	0	1	1	0	0	0	0	0	1.1	0	1	0	1	0	0	1	3	0	0	0		0						1+		10						1					0		1	1	0
0	31	2010-03-10	0	0	1	1	0	0	1	0	2	1.1	1	1	1	1	0	0	0	0	0	0	0		1						1+		8						1					0		3	0	0
0	37	2010-03-10	0	0	1	1	0	0	1	0	1	0.8	0	1	1	0	0	1	0	5	0	0	0		0						1+		6						0					0		3	0	0
0	48	2010-03-10	0	0	1	1	0	0	2	0	0	0.2	0	1	1	1	0	0	0	2	0	0	0		0						1+		3						0					0		3	0	0
0	77	2010-03-10	0	0	1	1	0	0	0	0	0	1.1	0	1	1	0	1	1	0	2	0	0	0		1						1+		6						1					0		3	0	0
0	40	2010-03-11	0	0	1	1	0	0	1	0	0	0.4	0	1	1	1	0	0	1	1	0	0	0		0						0		20						1					0		3	1	0
1	41	2010-03-11	0	0	1	1	0	0	0	0	0	1	1	0	1	1	0	0	0	3	0	0	0		1						0		11						1					0		3	0	0
0	50	2010-03-11	0	0	1	1	0	1	1	0	0	1.6	0	0	1	1	0	0	0	2	0	0	0		1			1	0		0		11					0	1		3			0		3	0	0
0	31	2010-03-12	0	0	1	1	0	0	1	0	0	0.7	0	1	0	1	1	1	5	11	0	0	0		0						1+		8						0		3			0		1	1	0
0	45	2010-03-12	0	0	1	1	0	0	1	0	0	0.5	0	1	1	0	1	0	0	5	0	0	0		0																3			0		3	0	0
0	49	2010-03-12	0	0	1	1	0	0	0	1,0	0,10	0.8	0	1	0	0	0	1	0	9	0	0	0		0						0		5						1					0		1	0	0
0	49	2010-03-12	0	0	1	1	0	0	0	0	0	2.8	0	0	1	0	0	0	0	5	0	0	0		0						3+		22						1					0		3	0	0
0	52	2010-03-12	0	0	1	1	0	0	1	0	0	0.2	0	0	0	0	1	0	0	9	0	0	0		0						1+		3						0					0		1	0	0
0	46	2010-03-15	0	0	1	1	0	0	0	0	0	0.5	0	1	1	0	1	0	0	3	0	0	0		0						3+		6						0					0		3	0	0
0	49	2010-03-15	0	0	1	1	0	0	1	0	0	0.5	0	1	0	1	1	0	0	6	0	0	0		0						3+		10						0					0		1	0	0
0	64	2010-03-15	0	0	1	1	0	0	1	0	2	0.5	0	1	1	1	1	1	2	5	0	0	0		0						2+		13						0					0		3	1	0
0	55	2010-03-16	0	0	1	1	0	1	0	0	0	0.9	2	1	1	1	1	1	0	9	0	0	0		1						3+		5						1					0		3	0	0
1	58	2010-03-16	0	0	1	1	0	0	1	0	0	0.7	0	0	0	1	0	1	0	1	0	0	0		2						3+		7						0					0		1	0	0
1	30	2010-03-17	0	0	1	1	0	0	1	0	0	0.9	0	1	1	0	0	0	2	2	0	0	0		1						3+		18						1					0		3	1	0
0	43	2010-03-17	0	0	1	1	0	0	0	0	0	0.6	1	1	1	1	1	1	0	13	0	0	0		0						2+		5						0					0		3	0	0
1	55	2010-03-17	0	0	1	1	0	0	0	0	0	0.9	0	1	1	1	0	1	0	1	0	0	0		1						1+		4						0					0		3	0	0
0	58	2010-03-17	0	0	1	1	0	0	0	0	0	0.4	0	1	0	0	1	1	0	7	0	0	0		0						2+		5						0					0		1	0	0
0	52	2010-03-18	0	0	1	1	0	0	0	0	0	0.4	1	0	0	0	0	0	0	1	0	0	0		1						3+		15						1					0		1	0	0
0	27	2010-03-19	0	0	1	1	0	0	1	0	0	0.9	0	0	1	1	0	0	0	4	0	0	0		1						0		4						0					0		3	0	0
0	36	2010-03-19	0	0	1	1	0	0	0	0	0	0.2	0	1	0	0	0	0	0	5	0	0	0		0						1+		20						1					0		1	0	0
1	39	2010-03-19	0	0	1	1	0	0	0	0	0	1.5	0	0	0	1	0	0	1	2	0	0	0		0						3+		3						1					0		1	1	0
0	41	2010-03-19	0	0	1	1	0	0	0	0	0	1	0	1	1	1	1	0	1	2	0	0	0		0						3+		5						1					0		3	1	0
0	50	2010-03-19	0	0	1	1	0	0	0	0	0	0.5	0	1	0	0	0	0	0	15	0	0	0		1						1+		4						0					0		1	0	0
0	40	2010-03-25	0	0	1	1	0	1	0	0	0	0.5	1	1	1	1	0	0	6	6	0	0	0		0						0		5						1					0		3	1	0
0	43	2010-03-26	0	0	1	1	0	0	1	0	0	0.7	0	1	1	0	0	1	0	5	0	0	0		3																3			0		3	0	0
0	47	2010-03-26	0	0	1	1	0	0	0	1,0	0,10	2.3	0					0	0	5	0	0	0		1						0		3						1	0				0		3	0	0
0	54	2010-03-26	0	0	1	1	0	0	1	0	0	0.5	0	0	0	1	1	0	0	10	0	0	0		0						1+		10						1					0		1	0	0
0	36	2010-03-29	0	0	1	1	0	0	0	0	0	0.9	0	1	1	0	1	0	0	8	0	0	0		1						2+		21						0					0		3	0	0
1	41	2010-03-29	0	0	1	1	0	1	0	3	0	0.4	0	1	0	0	0	0	2	4	0	0	0		1																			0		1	1	0
0	51	2010-03-29	0	0	1	1	0	0	1	0	0	0.5	0	1	1	0	0	1	0	3	0	0	0		1						1+		11						0					0		3	0	0
1	64	2010-03-29	0	0	1	1	0	0	0	0	0	0.6	1	1	1	0	0	0	0	2	0	0	0		0						0		7						0					0		3	0	0
0	29	2010-03-31	0	0	1	1	0	0	1	0	0	0.9	0	1	1	1	1	0	4	12	0	0	0		0						1+		4						1					0		3	1	0
0	37	2010-03-31	0	0	1	1	0	0	0	0	0	0.5	1	1	1	1	1	0	0	11	0	0	0		0						0		4						0					0		3	0	0
1	42	2010-03-31	0	0	1	1	0	0	0	0	0	0.8	0	1	1	1	0	1	3	4	0	0	0		0						0		4						1					0		3	1	0
1	46	2010-03-31	0	0	1	1	0	0	1	0	0	0.8	0	0	0	1	0	0	0	4	0	0	0		0						0		6						1					0		1	0	0
0	77	2010-03-31	0	0	1	1	0	0	1	0	0	0.6	0	1	1	1	0	1	0	2	0	0	0		1						1+		5						1					0		3	0	0
0	24	2010-04-01	0	0	1	1	0	0	0	0	0	0.5	0	1	1	0	1	0	0	10	0	0	0		1						0		3						1					0		3	0	0
0	54	2010-04-01	0	0	1	1	0	0	1	0	0	1	0	1	0	0	0	1	3	5	0	0	0		0						0		3						0					0		3	1	0
0	52	2010-04-02	0	0	1	1	0	0	1	0	0	0.8	0	1	1	0	0	0	0	0	0	0	0		0						1+		5						1					0		3	0	0
0	49	2010-04-05	0	0	1	1	0	0	1	0	0	0.3	0	1	1	0	1	1	0	5	0	0	0		1						1+		4						0					0		3	0	0
0	28	2010-04-06	0	0	1	1	0	0	1	0	1	1	0	1	1	0	0	0	0	4	0	0	0		0			1	1		focal 1itive		0.1					1	0					0		3	0	0
0	37	2010-04-06	0	0	1	1	0	1	1	0	0	0.6	0	1	1	1	1	1	1	2	0	0	0		1						1+		24						1					0		3	1	0
0	57	2010-04-06	0	0	1	1	0	0	1	0	0	1	0	1	1	1	1	0	0	8	0	0	0		1						1+		9						1					0		3	0	0
0	44	2010-04-07	0	0	1	1	0	0	1	0	0	1	0	1	1	1	0	1	0	1	0	0	0		0						1+		8						1					0				0
0	39	2010-04-08	0	0	1	1	0	1	1	0	0	1.2	0	0	0	1	1	0	0	0	0	0	0		1						1+		28						0					0		1	0	0
1	34	2010-04-09	0	0	1	1	0	0	1	0	0	0.3	0	0	0	0	1	0	0	6	0	0	0		1						0		7						1					0		1	0	0
1	32	2011-01-18	0	0	1	1	0	1	0	0	2	1.2	0	1	1	1	0	0	2	4	0	0	0	0.1	0						0		15						1							3	1	0	1
0	55	2010-04-09	0	0	1	1	0	0	0	0	0	0.6	0	1	1	0	0	0	1	5	0	0	0		0						1+		4						1		1			0		3	1	0
0	35	2010-04-12	0	0	1	1	0	0	1	0	0	0.3	0	1	0	0	1	0	0	8	0	0	0		1						0		10						0					0		1	0	0
0	38	2010-04-12	0	0	1	1	0	1	0	0	0	1.4	1	1	1	1	1	0	0	6	0	14	0		1						1+		18						1					0		3	0	0
0	41	2010-04-12	0	0	1	1	0	0	0	0	0	0.5	0	0	0	0	0	0	1	6	0	0	0		0																			0		1	1	0
0	69	2010-04-12	0	0	1	1	0	0	1	0	0	0.4	0	1	0	0	0	0	0	3	0	0	0		0						2+		22						0					0		1	0	0
0	36	2010-04-13	0	0	1	1	0	0	0	0	0	1.2	1	1	1	1	1	1	1	4	0	0	0		1						1+		13						1					0		3	1	0
0	37	2010-04-13	0	0	1	1	0	0	0	0	0	0.2	0	1	0	0	0	0	0	3	0	0	0		0																			0		1	0	0
1	48	2010-04-13	0	0	1	1	0	0	0	0	0	1	0	1	1	1	0	1	0	2	0	0	0		0						2+		26						1					0		3	0	0
1	35	2010-04-14	0	0	1	1	0	0	1	0	0	0.8	0	1	1	1	0	1	0	1	0	0	0		0						0		2						1					0		3	0	0
1	35	2010-04-14	0	0	1	1	0	0	0	0	0	1.8	1	0,1	1	1	1	0	3	6	0	0	0		0						1+		37						1					0		3	1	0
0	40	2010-04-14	0	0	1	1	0	1	1	0	0	1.7	0	1	1	1	0	0	8	10	0	0	0		1						1+		12						1					0		3	1	0
0	43	2010-04-14	0	0	1	1	0	0	0	0	0	0.8	0	1	1	1	0	0	1	4	0	0	0		1						1+		9						1					0		3	1	0
0	45	2010-04-14	0	0	1	1	0	0	1	0	0	1.2	0	1	1	0	0	1	0	1	0	0	0		0						1+		16						1					0		3	0	0
0	64	2010-04-14	0	0	1	1	0	0	0	0	0	0.8	1	1	1	1	0	1	0	3	0	0	0		0						1+		4						0					0		3	0	0
0	65	2010-04-14	0	0	1	1	0	0	1	0	0	0.3	0	1	1	0	0	0	0	3	0	0	0		0																			0		3	0	0
0	50	2010-04-15	0	0	1	1	0	0	0	0	0	1.1	0	1	0	0	0	0	0	3	0	0	0		1						0		6						1					0		1	0	0
0	52	2010-04-15	0	0	1	1	0	1	0	0	0	0.8	0	1	1	0	0	0	0	1	0	0	0		2																			0		3	0	0
1	37	2010-04-16	0	0	1	1	0	0	0	0	0	1.1	1	0	0	0	0	0	0	2	0	0	0		0						1+		5						0					0		1	0	0
0	51	2010-04-16	0	0	1	1	0	0	0	0	0	0.8	0	1	1	0	1	1	0	6	0	0	0		1						1+		15						1					0		3	0	0
0	58	2010-04-16	0	0	1	1	0	0	0	0	0	0.8	0	0	0	0	1	0	2	6	0	0	0		0						1+		40						0					0		1	1	0
0	65	2010-04-16	0	0	1	1	0	0	1	0	0	2.2	0	1	1	0	0	0	0	6	0	0	0		1						1+		8						1		3			0		3	0	0
0	28	2010-04-19	0	0	1	1	0	0	1	0	2	2.8	1	1	1	1	0	0	4	7	0	0	0		1						0		12						0					0		3	1	0
1	36	2010-04-19	0	0	1	1	0	0	1	0	0	2.3	0	0	1	1	0	0	2	2	0	0	0		0						2+		21						1					0		3	1	0
0	49	2010-04-19	0	0	1	1	0	0	1	0	0	1	1	0	0	0	0	foregut cyst	0	0	0	0	0		3						0		8						0					0		3	0	0
0	58	2010-04-19	0	0	1	1	0	0	0	0	0	0.5	0	1	0	1	1	0	0	1	0	0	0		1						0		9						0					0		1	0	0
1	30	2010-04-20	0	0	1	1	0	0	0	0	0	1.9	2	1	1	1	1	0	1	1	10	69	0		1						0		9						1					1		4	2	0
0	38	2010-04-20	0	0	1	1	0	0	0	0	0	0.5	0	1	1	0	1	0	0	5	0	0	0/2		0						1+		24						1					0		3	0	0
0	45	2010-04-20	0	0	1	1	0	0	0	0	0	0.4	0	1	0	1	1	1	0	5	0	0	0		1						0		6						0					0		1	0	0
0	46	2010-04-20	0	0	1	1	0	0	0	0	0	0.6	1	1	1	0	0	0	0	5	0	0	0		0						1+		7						1					0		3	0	0
1	65	2010-04-20	0	0	1	1	0	0	1	0	0	0.4	0	1	0	0	0	0	0	4	0	0	0		1						0		4						1					0		1	0	0
0	51	2010-04-21	0	0	1	1	0	0	0	0	0	0.9	0	1	1	0	0	0	1	3	0	0	0		0						0		3						0					0		3	1	0
0	57	2010-04-21	0	0	1	1	0	0	1	0	0	1.1	0	1	1	1	1	0	0	7	0	0	0		1						1+		19						0					0		3	0	0
0	64	2010-04-21	0	0	1	1	0	1	0	0	0	0.8	0	1	1	0	1	0	0	7	0	8	0		0						1+		8						1					0		3	0	0
0	37	2010-04-22	0	0	1	1	0	1	1	0	0	0.6	0	1	1	1	1	0	1	5	0	0	0		0						1+		20						1					0		3	1	0
0	65	2010-04-22	0	0	1	1	0	0	0	0	0	1	0	1	1	1	1	0	0	12	0	0	0		0						1+		10						0					0		3	0	0
0	40	2010-04-23	0	0	1	1	0	0	1	0	0	0.8	0	1	0	0	1	0	3	9	0	0	0		0						0		9						1					0		1	1	0
0	44	2010-04-23	0	0	1	1	0	0	1	0	0	0.7	0	1	1	1	0	0	0	3	0	0	0		2						0		30						1					0		3	0	0
0	53	2010-04-23	0	0	1	1	0	0	1	0	0	1.1	1	0	1	1	0	1	1	1	0	0	0		0						3+		7						1					0		3	1	0
0	57	2010-04-23	0	0	1	1	0	0	0	0	0,1	1.5	0	1	0	0	0	0	0	1	0	0	0		0						0		50						1					0		1	0	0
0	34	2010-04-26	0	0	1	1	0	0	1	0	0	1	0	1	1	1	1	0	5	9	0	0	0		1						1+		10						0					0		3	1	0
1	36	2010-04-26	0	0	1	1	0	1	1	0	0	1.5	2	1	1	1	0	Follicular adenoma	6	12	0	0	0		0						2+		28						1					0		3	1	0
0	40	2010-04-26	0	0	1	1	0	0	1	0	0	0.6	0	1	1	0	0	1	0	6	0	0	0		1						0		8						1					0		3	0	0
0	59	2010-04-26	0	0	1	1	0	0	1	0	0	0.8	1	1	1	1	1	0	3	4	0	0	0		0						2+		5						1					0		3	1	0
0	36	2010-04-27	0	0	1	1	0	0	0	0	0	0.6	0	1	1	0	0	0	1	5	0	0	0		1						1+		5						1					0		3	1	0
0	42	2010-04-27	0	0	1	1	0	0	0	0	0	0.5	1	1	0	0	0	1	1	2	0	0	0		0						0		1						1					0		1	1	0
0	53	2010-04-27	0	0	1	1	0	0	1	0	0	1.2	0	1	1	1	0	1	2	4	0	0	0		0						1+		3						1					0		3	1	0
0	61	2010-04-27	0	0	1	1	0	0	0	0	0	0.7	1	1	1	0	0	0	0	7	0	0	0		0						1+		6						1					0		3	0	0
0	29	2010-04-28	0	0	1	1	0	0	0	1	0	4	0					0	0	0	0	0	0		0								10							0				0		3	0	0
1	34	2010-04-28	0	0	1	1	0	0	1	0	0	1.5	2	1	1	1	1	0	1	2	0	0	0		0						1+		3						1					0		3	1	0
0	38	2010-04-28	0	0	1	1	0	0	0	0	0	0.7	2	1	1	0	0	1	2	5	0	0	0	0.6	0						0		1						1					2		4	1	0
0	46	2010-04-28	0	0	1	1	0	0	0	0	0	2.5	0	1	1	0	0	0	0	2	0	0	0		0						1+		50						1					0		3	0	0
0	53	2010-04-28	0	0	1	1	0	0	0	0	0	1	0	1	1	0	0	0	0	2	0	0	0		1						0		1						1					0		3	0	0
0	27	2010-04-29	0	0	1	1	0	0	1	0	0	0.5	0	1	0	1	0	1	1	2	0	0	0	0.4	0						0		5						1					0		1	1	0
0	39	2010-04-29	0	0	1	1	0	0	1	0	0	0.4	0	1	1	0	0	0	1	5	0	0	0	0.2	1						0		23						1					0		3	1	0
0	46	2010-04-29	0	0	1	1	0	0	0	0	1	1.1	0	1	0	0	0	1	0	0	0	0	0		1						0		7						0					0		1	0	0
0	52	2010-04-29	0	0	1	1	0	0	0	0	0	0.7	2	1	1	1	0	0	0	3	0	0	0		1						0		1						0					0		3	0	0
1	53	2010-04-29	0	0	1	1	0	0	1	0	0	0.8	0	1	0	0	0	1	2	4	0	0	0		0						2+		27						1					0		1	1	0
0	44	2010-04-30	0	0	1	1	0	0	1	0	0	0.5	1	1	1	0	0	1	1	4	0	0	0	0.035	0						0		<3%						1					0		3	1	0
0	55	2010-04-30	0	0	1	1	0	0	1	0	0	0.5	0	1	0	0	1	0	5	6	0	0	0		0						1+		<3%						1					0		1	1	0
1	42	2010-05-03	0	0	1	1	0	0	0	0	0	0.7	0	1	1	1	0	1	4	5	0	0	0	0.8	0						0		24						0					0		3	1	0
0	47	2010-05-03	0	0	1	1	0	0	0	0	0	0.8	0	1	0	0	0	thyroid rest	0	3	0	0	0		0						0		10						1					0		1	0	0
1	47	2010-05-03	0	0	1	1	0	0	0	0	0	0.9	0	1	1	0	1	0	4	10	0	0	0	0.5	0						2+		53						1					0		3	1	0
0	47	2010-05-03	0	0	1	1	0	0	0	0	0	1.3	0	1	1	1	0	0	0	5	0	0	0		0						1+		4						1					0		3	0	0
0	53	2010-05-03	0	0	1	1	0	0	1	0	0	0.5	2	1	1	0	0	0	0	0	0	0	0		0						1+		4						1					0		3	0	0
0	76	2010-05-04	0	0	1	1	0	0	0	0	0	0.7	1	1	1	0	0	1	0	2	0	0	0		0						0		6						0					0		3	0	0
0	37	2010-05-06	0	0	1	1	0	0	1	0	0	1.7	0	1	1	1	0	0	1	4	0	0	0	0.1	0						0		8						1					0		3	1	0
1	44	2010-05-06	0	0	1	1	0	0	0	0	0	0.5	0	1	0	0	0	0	2	3	0	0	0	0.3	0						1+		31						0					0		1	1	0
0	53	2010-05-06	0	0	1	1	0	1	0	0	0	1.1	0	1	1	1	1	1	0	9	0	0	0		1						0		1						0					0		3	0	0
1	53	2010-05-06	0	0	1	1	0	1	0	0	0	2	2	1	1	0	0	0	0	2	0	0	0		0						1+		2						1					0		3	0	0
0	54	2010-05-06	0	0	1	1	0	0	1	0	0	0.4	0	1	0	0	1	1	0	3	0	0	0		0						1+		3						1					0		1	0	0
0	65	2010-05-06	0	0	1	1	0	0	0	0	0	0.4	0	1	1		0	0	1	3	0	0	0		0						1+		2						1					0		3	1	0
0	42	2010-05-07	0	0	1	1	0	0	0	0	0	1.1	0	1	1	1	1	1	0	3	0	0	0		0						1+		10						0					0		3	0	0
0	46	2010-05-07	0	0	1	1	0	0	1	0	0	0.2	0	1	0	0	0	0	0	2	0	0	0		0						0		3						1					0		1	0	0
0	63	2010-05-07	0	0	1	1	0	0	1	0	0	0.5	0	1	1	0	0	0	1	4	0	0	0	0.4	1						1+		5						1					0		3	1	0
0	48	2010-05-10	0	0	1	1	0	0	0	0	0	1.1	0	1	1	0	0	1	3	3	0	0	0	0.4	0						1+		5						1					0		3	1	0
1	49	2010-05-10	0	0	1	1	0	0	1	0	0	0.3	2	1	1	0	0	0	0	1	0	0	0		0																			0		3	0	0
0	64	2010-05-10	0	0	1	1	0	0	1	0	0	0.5	0	1	1	0	0	1	0	0	0	0	0		1						1+		5						1					0		3	0	0
1	36	2010-05-12	0	0	1	1	0	0	0	0	0	1.2	0	1	0	0	0	1	4	4	0	0	0	0.5	0						1+		3						0					0		1	1	0
0	48	2010-05-12	0	0	1	1	0	0	1	0	0	0.6	0	1	0	1	1	Thyroid rest , 1	0	5	0	0	0		0						0		3						1					0		1	0	0
0	58	2010-05-12	0	0	1	1	0	0	0	0	0	0.3	2	1	1	1	0	1	0	2	0	0	0		0						1+		3						1					0		3	0	0
0	46	2010-05-14	0	0	1	1	0	0	0	0	0	0.9	2	1	1	1	0	0	0	7	0	0	0		1						0		6						1					0		3	0	0
0	64	2010-05-14	0	0	1	1	0	0	0	0	0	1.4	0	1	0	0	1	0	1	8	0	0	0	0.5	0						1+		21						1					0		1	1	0
0	67	2010-05-14	0	0	1	1	0	0	1	0	0	1.3	2	1	1	0	0	1	1	1	0	0	0		0						1+		14						1					0		3	1	0
0	36	2010-05-17	0	0	1	1	0	0	1	0	0	1.7	0	1	1	1	0	0	0	2	0	0	0		0						1+		22						1					0		3	0	0
1	37	2010-05-17	0	0	1	1	0	0	0	0	0	1.2	0	1	1	1	0	Hurthle cell adenoma	5	7	0	0	0	0.5	0																			0		3	1	0
0	30	2010-05-19	0	0	1	1	0	0	0	0	0	2	0	1	1	1	0	1	5	5	0	0	0	0.3	0																			0		3	1	0
1	38	2010-05-19	0	0	1	1	0	0	1	0	0	0.4	0	1	0	0	1	0	0	10	0	0	0		0						0		11						0					0		1	0	0
0	49	2010-05-19	0	0	1	1	0	1	0	0	0	0.4	0	1	0	0	1	0	0	8	0	5	0		0			1	0									1						0		1	0	0
0	59	2010-05-19	0	0	1	1	0	0	1	0	0	0.7	1	1	1	0	1	0	0	2	0	0	0		0																			0		3	0	0
0	48	2009-06-26	0	0	1	1	0	0	0	0	0	0.3	0	1	0	0	1	ADH	0	4	0	0						1										0						0				0
0	33	2010-05-20	0	0	1	1	0	0	1	0	0	0.6	0	1	1	0	1	0	0	4	0	0	0		0						2+		5						0					0		3	0	0
0	38	2010-05-24	0	0	1	1	0	0	0	0	0	0.7	0	1	1	0	1	0	0	6	0	0	0		0																			0		3	0	0
0	51	2010-05-24	0	0	1	1	0	0	0	0	0	0.3	0	1	0	0	0	1	0	0	0	0	0		0						1+		1						0		0			0		1	0	0
0	52	2010-05-24	0	0	1	1	0	0	1	0	0	0.8	0	1	0	0	1	1	0	1	0	0	0		1																			0		1	0	0
0	34	2010-05-25	0	0	1	1	0	0	1	0	0	0.7	0	0	0	0	1	1	0	9	0	0	0		0						1+		0.05					1		0				0		1	0	0
0	37	2010-05-25	0	0	1	1	0	0	0	0	0	0.7	0	1	1	0	0	0	0	6	0	0	0		0						1+		11						0					0		3	0	0
1	41	2010-05-25	0	0	1	1	0	0	0	0	0	0.6	2	1	1	1	1	0	6	9	0	0	0	0.4	0						0		11						1					0		3	1	0
0	49	2010-05-25	0	0	1	1	0	0	1	0	0	0.7	0	1	1	0	1	1	0	1	0	0	0		0																			0		3	0	0
0	54	2010-05-25	0	0	1	1	0	0	2	0	0	0.6	0	1	1	1	1	1	0	1	0	0	0		1																			0		3	0	0
0	55	2010-05-25	0	0	1	1	0	0	1	0	0	1.1	2	1	0	0	1	1	0	0	0	0	0		0																			0		1	0	0
0	46	2010-05-26	0	0	1	1	0	0	1	0	0	0.6	2	1	1	0	1	0	0	3	0	0	0		0			1	0		0		3					1	1					0		3	0	0
1	59	2010-05-26	0	0	1	1	0	0	0	0	0	0.9	0	1	1	1	1	0	0	2	0	0	0		0						1+		15						1					0		3	0	0
0	38	2010-05-27	0	0	1	1	0	1	1	0	0	0.4	0	1	0	1	1	1	0	1	0	0	0		0			1	1									0						0		1	0	0
0	42	2010-05-27	0	0	1	1	0	0	0	0	0	1	0	1	1	0	1	0	0	5	0	0	0		0																3			0		3	0	0
0	50	2010-05-27	0	0	1	1	0	0	1	0	0	1	0	1	0	0	1	0	0	1	0	0	0		0						0		1						1		3			0		3	0	0
0	63	2010-05-27	0	0	1	1	0	0	1	0	0	1.1	0	1	1	0	1	1	0	8	0	0	0		0																			0		3	0	0
0	34	2010-05-28	0	0	1	1	0	0	0	0	0	0.7	0	1	0	0	0	1	4	6	0	0	0	0.25	0																			0		1	1	0
0	47	2010-05-28	0	0	1	1	0	0	0	1	10	1.2	0					0	0	2	0	0	0		0																			0		3	0	0
[truncated: 2,435 more rows]
[truncated: 20 more columns]
